# Supplementary material for: Nighttime fluorescence phenotyping reduces environmental variability for photosynthetic traits and enables the identification of candidate loci in maize
Source: Front Plant Sci. 2025 May 26;16:1595339. doi: 10.3389/fpls.2025.1595339 (PMC12146202; doi:10.3389/fpls.2025.1595339)
Supplement: Supplementary file 1 [file SupplementaryFile1.xlsx]

## Sheet: ST1. Data Trimming
Supplemental Table 1. Phenotype Data Trimming Details
	2020 (Day)		2021 (Night)		2022 (Night)
	Cutoff	Removed	Cutoff	Removed	Cutoff	Removed
Fv’/Fm’or Fv/Fm	≥ 0.418	113(2.2%)	≥ 0.571	72(1.5%)	≥ 0.439	295(12.2%)
ϕNO	≥ 0	0	≥ 0	0	≥ 0.02	56(2.3%)
ϕNPQ	≤ 0.714	1(0%)	≤ 0.332	61(1.3%)	≤ 0.482	250(10.4%)
Total		113(2.2%)		76(1.6%)		303(12.6%)
Cutoff show the remained value ranges of raw phenotype dataset. The values in parenthesis are percentage removed.

## Sheet: ST2. Correlations with Temp
Supp Table 2. The Pearson correlation coefficients between ambient temperature factor and fluorescence traits for 2020, 2021, and 2022.
	Fv’/Fm’or Fv/Fm	ϕNO	ϕNPQ
2020(Day)	-0.2125***	-0.2040***	0.1676***
2021(Night)	-0.0256	0.0009	0.0317*
2022(Night)	-0.0358	-0.0718**	0.0175
Significance levels are: *, P < 0.05; **, P < 0.01; ***, P < 0.001.

## Sheet: ST3. Heritability Sum of Models
Supplemental Table 3. Heritability Summary of Different Models
Model Factors		2020 (Day)			2021 (Night)			2022 (Night)
Random	Fixed	Fv’/Fm’	ϕNO	ϕNPQ	Fv/Fm	ϕNO	ϕNPQ	Fv/Fm	ϕNO	ϕNPQ
M		0.12	0.35	0	0.72	0.69	0.74	0.7	0.74	0.67
M	H	0.23	0.37	0.07	0.72	0.69	0.74	0.7	0.74	0.68
M	aT	0.16	0.36	0	0.72	0.69	0.74	0.7	0.75	0.68
M	lT	0.09	0.35	0.02	0.72	0.69	0.75	0.7	0.74	0.67
M	tD	0.12	0.35	0	0.72	0.69	0.74	0.7	0.74	0.67
M	L	0.15	0.36	0	0.72	0.69	0.74	0.7	0.74	0.67
M	H+aT	0.23	0.36	0.08	0.72	0.69	0.74	0.7	0.75	0.68
M	H+lT	0.17	0.36	0.04	0.72	0.69	0.74	0.7	0.74	0.67
M	H+tD	0.23	0.36	0.07	0.72	0.69	0.74	0.71	0.75	0.68
M	H+L	0.25	0.37	0.09	0.72	0.69	0.74	0.7	0.74	0.68
M	H+lT+aT	0.3	0.37	0.19	0.72	0.69	0.74	0.7	0.75	0.68
M	H+lT+tD	0.18	0.35	0.04	0.72	0.69	0.74	0.71	0.75	0.67
M	H+lT+L	0.2	0.36	0.06	0.72	0.69	0.74	0.7	0.74	0.68
M	H+lT+tD+L	0.2	0.36	0.06	0.72	0.69	0.74	0.71	0.75	0.68
M	H+lT+aT+L	0.31	0.37	0.2	0.72	0.69	0.74	0.7	0.75	0.68
M	H+lT+aT+tD	0.3	0.37	0.19	0.72	0.69	0.74	0.71	0.75	0.68
M	H+aT+lT+tD+L	0.31	0.37	0.2	0.72	0.69	0.74	0.71	0.75	0.68
M+D		0.2	0.36	0.07	0.72	0.69	0.74	/	/	/
M+D	H	0.24	0.37	0.1	0.72	0.69	0.74	/	/	/
M+D	aT	0.26	0.37	0.12	0.71	0.69	0.74	/	/	/
M+D	lT	0.32	0.37	0.22	0.72	0.69	0.74	/	/	/
M+D	tD	0.2	0.36	0.08	0.72	0.69	0.74	/	/	/
M+D	L	0.22	0.37	0.09	0.72	0.69	0.74	/	/	/
M+D	H+aT	0.26	0.37	0.13	0.72	0.69	0.74	/	/	/
M+D	H+lT	0.32	0.37	0.22	0.71	0.69	0.74	/	/	/
M+D	H+tD	0.25	0.36	0.11	0.72	0.69	0.74	/	/	/
M+D	H+L	0.26	0.37	0.12	0.72	0.69	0.74	/	/	/
M+D	H+lT+tD+L	0.2	0.36	0.06	0.72	0.69	0.74	/	/	/
M+D	H+lT+aT+L	0.31	0.37	0.2	0.72	0.69	0.74	/	/	/
M+D	H+lT+aT+D	0.3	0.37	0.19	0.72	0.69	0.74	/	/	/
M+D	H+aT+lT+tD+L	0.31	0.37	0.2	0.72	0.69	0.74	/	/	/
Values are etimated using SpATS, factors being involved as random or fixed effect: M - MultiSpeQ H - Ambient Humidity aT - Ambient Temperature lT - Leaf Temperature L - Light D - Day tD - Time of Day

## Sheet: ST4. Summary of SNPs from GWAS 
Supplemental Table 4. Summary of SNPs identified from GWAS analysis
SNP	Chromosome	Position	Year	Trait	RMIP
chr3_170052343	3	170052343	2021	Fv/Fm	0.03
chr7_86670943	7	86670943	2021	Fv/Fm	0.01
chr10_67933748	10	67933748	2021	Fv/Fm	0.01
chr2_85442091	2	85442091	2021	Fv/Fm	0.02
chr3_56600705	3	56600705	2021	Fv/Fm	0.07
chr5_4543535	5	4543535	2021	Fv/Fm	0.01
chr7_35532875	7	35532875	2021	Fv/Fm	0.05
chr7_80069951	7	80069951	2021	Fv/Fm	0.01
chr8_80110118	8	80110118	2021	Fv/Fm	0.01
chr8_93048326	8	93048326	2021	Fv/Fm	0.01
chr1_112618630	1	112618630	2021	Fv/Fm	0.01
chr3_66923827	3	66923827	2021	Fv/Fm	0.15
chr2_161757576	2	161757576	2021	Fv/Fm	0.09
chr3_130708281	3	130708281	2021	Fv/Fm	0.05
chr3_7881477	3	7881477	2021	Fv/Fm	0.42
chr4_151549745	4	151549745	2021	Fv/Fm	0.01
chr5_150218566	5	150218566	2021	Fv/Fm	0.01
chr6_170168594	6	170168594	2021	Fv/Fm	0.19
chr7_164371442	7	164371442	2021	Fv/Fm	0.07
chr7_2214426	7	2214426	2021	Fv/Fm	0.02
chr1_116541764	1	116541764	2021	Fv/Fm	0.01
chr2_40376431	2	40376431	2021	Fv/Fm	0.01
chr2_87854668	2	87854668	2021	Fv/Fm	0.01
chr3_145979506	3	145979506	2021	Fv/Fm	0.01
chr8_93045879	8	93045879	2021	Fv/Fm	0.05
chr2_30151502	2	30151502	2021	Fv/Fm	0.03
chr3_234263147	3	234263147	2021	Fv/Fm	0.01
chr4_186917182	4	186917182	2021	Fv/Fm	0.01
chr4_43909547	4	43909547	2021	Fv/Fm	0.01
chr5_205705924	5	205705924	2021	Fv/Fm	0.01
chr6_91357973	6	91357973	2021	Fv/Fm	0.12
chr1_4871623	1	4871623	2021	Fv/Fm	0.02
chr5_188171960	5	188171960	2021	Fv/Fm	0.04
chr8_93033455	8	93033455	2021	Fv/Fm	0.19
chr9_75466569	9	75466569	2021	Fv/Fm	0.02
chr2_204574156	2	204574156	2021	Fv/Fm	0.01
chr2_45146058	2	45146058	2021	Fv/Fm	0.01
chr5_94276325	5	94276325	2021	Fv/Fm	0.02
chr7_155059609	7	155059609	2021	Fv/Fm	0.04
chr8_124909437	8	124909437	2021	Fv/Fm	0.04
chr1_153941521	1	153941521	2021	Fv/Fm	0.01
chr1_303882699	1	303882699	2021	Fv/Fm	0.02
chr1_4873650	1	4873650	2021	Fv/Fm	0.01
chr2_206477337	2	206477337	2021	Fv/Fm	0.05
chr2_64040655	2	64040655	2021	Fv/Fm	0.01
chr3_30166633	3	30166633	2021	Fv/Fm	0.02
chr5_168638211	5	168638211	2021	Fv/Fm	0.01
chr10_68036673	10	68036673	2021	Fv/Fm	0.03
chr2_206458919	2	206458919	2021	Fv/Fm	0.02
chr3_214221131	3	214221131	2021	Fv/Fm	0.01
chr4_176259721	4	176259721	2021	Fv/Fm	0.01
chr8_36130949	8	36130949	2021	Fv/Fm	0.05
chr9_94040905	9	94040905	2021	Fv/Fm	0.01
chr10_147018060	10	147018060	2021	Fv/Fm	0.01
chr5_94287730	5	94287730	2021	Fv/Fm	0.01
chr6_5617618	6	5617618	2021	Fv/Fm	0.01
chr7_162898263	7	162898263	2021	Fv/Fm	0.03
chr9_18682662	9	18682662	2021	Fv/Fm	0.01
chr2_161972643	2	161972643	2021	Fv/Fm	0.01
chr9_158199243	9	158199243	2021	Fv/Fm	0.01
chr10_94234731	10	94234731	2021	Fv/Fm	0.01
chr2_161437316	2	161437316	2021	Fv/Fm	0.01
chr3_5898445	3	5898445	2021	Fv/Fm	0.06
chr5_148013873	5	148013873	2021	Fv/Fm	0.01
chr8_36130956	8	36130956	2021	Fv/Fm	0.01
chr9_12571985	9	12571985	2021	Fv/Fm	0.01
chr9_131616948	9	131616948	2021	Fv/Fm	0.03
chr1_95377412	1	95377412	2021	Fv/Fm	0.01
chr7_154928892	7	154928892	2021	Fv/Fm	0.01
chr7_180621209	7	180621209	2021	Fv/Fm	0.03
chr7_86766080	7	86766080	2021	Fv/Fm	0.01
chr5_92979072	5	92979072	2021	Fv/Fm	0.02
chr2_163605229	2	163605229	2021	Fv/Fm	0.01
chr2_88492028	2	88492028	2021	Fv/Fm	0.12
chr6_128349614	6	128349614	2021	Fv/Fm	0.03
chr6_142948164	6	142948164	2021	Fv/Fm	0.03
chr8_154996912	8	154996912	2021	Fv/Fm	0.01
chr10_93090545	10	93090545	2021	Fv/Fm	0.01
chr2_183020972	2	183020972	2021	Fv/Fm	0.01
chr2_19651885	2	19651885	2021	Fv/Fm	0.01
chr3_30167881	3	30167881	2021	Fv/Fm	0.01
chr9_12546210	9	12546210	2021	Fv/Fm	0.01
chr9_131738146	9	131738146	2021	Fv/Fm	0.02
chr3_200116310	3	200116310	2021	Fv/Fm	0.02
chr4_203212395	4	203212395	2021	Fv/Fm	0.02
chr5_217897564	5	217897564	2021	Fv/Fm	0.02
chr6_161431607	6	161431607	2021	Fv/Fm	0.03
chr6_166332756	6	166332756	2021	Fv/Fm	0.02
chr7_10158810	7	10158810	2021	Fv/Fm	0.05
chr7_182483920	7	182483920	2021	Fv/Fm	0.01
chr8_120640060	8	120640060	2021	Fv/Fm	0.01
chr10_47493467	10	47493467	2021	ϕNO	0.01
chr3_226319534	3	226319534	2021	Fv/Fm	0.01
chr5_156828601	5	156828601	2021	Fv/Fm	0.01
chr6_161915246	6	161915246	2021	Fv/Fm	0.01
chr7_164357049	7	164357049	2021	Fv/Fm	0.01
chr9_32691619	9	32691619	2021	Fv/Fm	0.03
chr1_154244605	1	154244605	2021	Fv/Fm	0.02
chr2_88474339	2	88474339	2021	Fv/Fm	0.07
chr4_100358676	4	100358676	2021	Fv/Fm	0.01
chr1_95003625	1	95003625	2021	Fv/Fm	0.01
chr3_170056958	3	170056958	2021	Fv/Fm	0.02
chr4_18238429	4	18238429	2021	Fv/Fm	0.02
chr6_145606314	6	145606314	2021	Fv/Fm	0.04
chr7_86718137	7	86718137	2021	Fv/Fm	0.01
chr10_78685844	10	78685844	2021	Fv/Fm	0.01
chr4_205781982	4	205781982	2021	Fv/Fm	0.05
chr4_248052710	4	248052710	2021	Fv/Fm	0.01
chr6_124419605	6	124419605	2021	Fv/Fm	0.01
chr8_149669819	8	149669819	2021	Fv/Fm	0.01
chr6_6588304	6	6588304	2021	Fv/Fm	0.01
chr8_37792190	8	37792190	2021	Fv/Fm	0.1
chr4_33956702	4	33956702	2021	Fv/Fm	0.02
chr4_59449138	4	59449138	2021	Fv/Fm	0.01
chr5_169765006	5	169765006	2021	Fv/Fm	0.02
chr5_94248611	5	94248611	2021	Fv/Fm	0.05
chr6_166331560	6	166331560	2021	Fv/Fm	0.05
chr8_132029309	8	132029309	2021	Fv/Fm	0.01
chr8_76100114	8	76100114	2021	Fv/Fm	0.03
chr10_39945895	10	39945895	2021	Fv/Fm	0.04
chr2_165570452	2	165570452	2021	Fv/Fm	0.01
chr2_62655197	2	62655197	2021	Fv/Fm	0.01
chr3_20808384	3	20808384	2021	Fv/Fm	0.01
chr4_49550951	4	49550951	2021	Fv/Fm	0.01
chr7_154919337	7	154919337	2021	Fv/Fm	0.01
chr8_87457974	8	87457974	2021	Fv/Fm	0.01
chr9_22634063	9	22634063	2021	Fv/Fm	0.04
chr3_170052582	3	170052582	2021	Fv/Fm	0.01
chr5_22896124	5	22896124	2021	Fv/Fm	0.02
chr6_166335857	6	166335857	2021	Fv/Fm	0.01
chr9_148069800	9	148069800	2021	Fv/Fm	0.04
chr9_153885004	9	153885004	2021	Fv/Fm	0.01
chr9_22634091	9	22634091	2021	Fv/Fm	0.01
chr3_226242626	3	226242626	2021	Fv/Fm	0.01
chr1_114792317	1	114792317	2021	Fv/Fm	0.01
chr3_170052560	3	170052560	2021	Fv/Fm	0.02
chr4_15936305	4	15936305	2021	Fv/Fm	0.01
chr7_10730171	7	10730171	2021	Fv/Fm	0.01
chr7_26150276	7	26150276	2021	Fv/Fm	0.01
chr8_180261278	8	180261278	2021	Fv/Fm	0.01
chr1_266684435	1	266684435	2021	Fv/Fm	0.01
chr3_214219104	3	214219104	2021	Fv/Fm	0.01
chr5_221373773	5	221373773	2021	Fv/Fm	0.02
chr8_135521035	8	135521035	2021	Fv/Fm	0.01
chr2_182265251	2	182265251	2021	Fv/Fm	0.02
chr3_67014920	3	67014920	2021	Fv/Fm	0.01
chr4_52101633	4	52101633	2021	Fv/Fm	0.01
chr6_142931189	6	142931189	2021	Fv/Fm	0.01
chr1_93508294	1	93508294	2021	Fv/Fm	0.01
chr10_87710751	10	87710751	2021	Fv/Fm	0.01
chr2_206434763	2	206434763	2021	Fv/Fm	0.02
chr3_214496315	3	214496315	2021	Fv/Fm	0.01
chr4_176259100	4	176259100	2021	Fv/Fm	0.03
chr9_140360755	9	140360755	2021	Fv/Fm	0.01
chr3_215652928	3	215652928	2021	Fv/Fm	0.02
chr1_124315757	1	124315757	2021	Fv/Fm	0.01
chr5_154976924	5	154976924	2021	Fv/Fm	0.01
chr9_157364226	9	157364226	2021	Fv/Fm	0.01
chr1_153941440	1	153941440	2021	Fv/Fm	0.01
chr4_158364061	4	158364061	2021	Fv/Fm	0.05
chr5_20401603	5	20401603	2021	Fv/Fm	0.01
chr10_67869300	10	67869300	2021	Fv/Fm	0.01
chr5_169110989	5	169110989	2021	Fv/Fm	0.01
chr5_20053114	5	20053114	2021	Fv/Fm	0.02
chr9_48933722	9	48933722	2021	Fv/Fm	0.01
chr2_204603809	2	204603809	2021	Fv/Fm	0.02
chr10_15010669	10	15010669	2021	Fv/Fm	0.01
chr2_188425495	2	188425495	2021	Fv/Fm	0.01
chr5_133624064	5	133624064	2021	Fv/Fm	0.01
chr2_161973753	2	161973753	2021	Fv/Fm	0.01
chr9_74482313	9	74482313	2021	Fv/Fm	0.01
chr10_93095897	10	93095897	2021	Fv/Fm	0.01
chr3_170044268	3	170044268	2021	Fv/Fm	0.02
chr9_149618370	9	149618370	2021	Fv/Fm	0.01
chr2_239431177	2	239431177	2021	Fv/Fm	0.01
chr7_172664500	7	172664500	2021	Fv/Fm	0.01
chr9_140363253	9	140363253	2021	Fv/Fm	0.01
chr10_134938866	10	134938866	2021	Fv/Fm	0.01
chr2_239892784	2	239892784	2021	Fv/Fm	0.01
chr2_90720934	2	90720934	2021	Fv/Fm	0.01
chr3_194301453	3	194301453	2021	Fv/Fm	0.01
chr6_167328965	6	167328965	2021	Fv/Fm	0.01
chr8_62893462	8	62893462	2021	Fv/Fm	0.01
chr1_14202602	1	14202602	2021	Fv/Fm	0.01
chr10_67869327	10	67869327	2021	Fv/Fm	0.01
chr3_170053504	3	170053504	2021	Fv/Fm	0.01
chr3_205036248	3	205036248	2021	Fv/Fm	0.01
chr9_156712000	9	156712000	2021	Fv/Fm	0.01
chr5_7713127	5	7713127	2021	Fv/Fm	0.01
chr1_268647624	1	268647624	2021	Fv/Fm	0.01
chr7_164373876	7	164373876	2021	Fv/Fm	0.01
chr8_178076742	8	178076742	2021	Fv/Fm	0.01
chr9_3633420	9	3633420	2021	Fv/Fm	0.01
chr1_102003053	1	102003053	2021	Fv/Fm	0.01
chr1_287899569	1	287899569	2021	Fv/Fm	0.01
chr2_206458763	2	206458763	2021	Fv/Fm	0.01
chr9_148886728	9	148886728	2021	Fv/Fm	0.01
chr2_28351771	2	28351771	2021	Fv/Fm	0.01
chr2_85442063	2	85442063	2021	Fv/Fm	0.02
chr3_173939291	3	173939291	2021	Fv/Fm	0.01
chr9_160729410	9	160729410	2021	Fv/Fm	0.01
chr2_38055846	2	38055846	2021	Fv/Fm	0.02
chr9_157271878	9	157271878	2021	Fv/Fm	0.01
chr9_3570601	9	3570601	2021	Fv/Fm	0.03
chr5_4890058	5	4890058	2021	Fv/Fm	0.01
chr2_30151760	2	30151760	2021	Fv/Fm	0.01
chr5_93400251	5	93400251	2021	Fv/Fm	0.01
chr7_10146265	7	10146265	2021	Fv/Fm	0.01
chr9_157267127	9	157267127	2021	Fv/Fm	0.01
chr9_30488295	9	30488295	2021	Fv/Fm	0.01
chr2_186700577	2	186700577	2021	Fv/Fm	0.01
chr3_170054435	3	170054435	2021	Fv/Fm	0.01
chr5_74905191	5	74905191	2021	Fv/Fm	0.01
chr9_32455856	9	32455856	2021	Fv/Fm	0.01
chr10_68092684	10	68092684	2021	Fv/Fm	0.01
chr4_14202479	4	14202479	2021	Fv/Fm	0.01
chr3_6572459	3	6572459	2021	Fv/Fm	0.03
chr5_170575658	5	170575658	2021	Fv/Fm	0.01
chr6_142452374	6	142452374	2021	Fv/Fm	0.01
chr8_64906394	8	64906394	2021	Fv/Fm	0.01
chr5_154976892	5	154976892	2021	Fv/Fm	0.01
chr2_61434394	2	61434394	2021	Fv/Fm	0.01
chr2_86230909	2	86230909	2021	Fv/Fm	0.01
chr3_2110902	3	2110902	2021	Fv/Fm	0.01
chr4_198046304	4	198046304	2021	Fv/Fm	0.01
chr5_168137297	5	168137297	2021	Fv/Fm	0.02
chr5_3006884	5	3006884	2021	Fv/Fm	0.01
chr8_122379618	8	122379618	2021	Fv/Fm	0.01
chr4_201044130	4	201044130	2021	Fv/Fm	0.01
chr1_244046474	1	244046474	2021	Fv/Fm	0.01
chr10_62560779	10	62560779	2021	Fv/Fm	0.01
chr2_182590288	2	182590288	2021	Fv/Fm	0.01
chr2_32841855	2	32841855	2021	Fv/Fm	0.01
chr3_158124480	3	158124480	2021	Fv/Fm	0.01
chr4_14233641	4	14233641	2021	Fv/Fm	0.01
chr5_168885074	5	168885074	2021	Fv/Fm	0.01
chr9_6769128	9	6769128	2021	Fv/Fm	0.01
chr10_9425787	10	9425787	2021	Fv/Fm	0.01
chr2_188083511	2	188083511	2021	Fv/Fm	0.01
chr3_6904479	3	6904479	2021	Fv/Fm	0.01
chr9_23813079	9	23813079	2021	Fv/Fm	0.01
chr5_94463809	5	94463809	2021	Fv/Fm	0.01
chr7_164253842	7	164253842	2021	Fv/Fm	0.01
chr9_118039020	9	118039020	2021	Fv/Fm	0.01
chr9_129046391	9	129046391	2021	Fv/Fm	0.01
chr1_112868312	1	112868312	2021	Fv/Fm	0.01
chr2_88489544	2	88489544	2021	Fv/Fm	0.01
chr5_169289319	5	169289319	2021	Fv/Fm	0.04
chr4_22686393	4	22686393	2021	Fv/Fm	0.01
chr7_182693029	7	182693029	2021	Fv/Fm	0.01
chr1_194970593	1	194970593	2021	Fv/Fm	0.01
chr9_149090880	9	149090880	2021	Fv/Fm	0.01
chr4_158116620	4	158116620	2021	Fv/Fm	0.04
chr6_98604114	6	98604114	2021	Fv/Fm	0.01
chr1_181098583	1	181098583	2021	Fv/Fm	0.01
chr1_66557576	1	66557576	2021	Fv/Fm	0.01
chr5_179160458	5	179160458	2021	Fv/Fm	0.01
chr6_131311734	6	131311734	2021	Fv/Fm	0.01
chr7_21619221	7	21619221	2021	Fv/Fm	0.01
chr9_3559585	9	3559585	2021	Fv/Fm	0.01
chr2_35397840	2	35397840	2021	Fv/Fm	0.01
chr2_239481627	2	239481627	2021	Fv/Fm	0.02
chr9_22634135	9	22634135	2021	Fv/Fm	0.01
chr3_170044386	3	170044386	2021	Fv/Fm	0.01
chr4_52704795	4	52704795	2021	Fv/Fm	0.01
chr8_149771042	8	149771042	2021	Fv/Fm	0.01
chr9_14600355	9	14600355	2021	Fv/Fm	0.01
chr9_148069763	9	148069763	2021	Fv/Fm	0.01
chr10_148695776	10	148695776	2021	Fv/Fm	0.01
chr5_63539867	5	63539867	2021	Fv/Fm	0.01
chr2_183134391	2	183134391	2021	Fv/Fm	0.01
chr7_182002736	7	182002736	2021	Fv/Fm	0.01
chr9_93389705	9	93389705	2021	Fv/Fm	0.01
chr1_122148508	1	122148508	2021	Fv/Fm	0.01
chr1_152655714	1	152655714	2021	Fv/Fm	0.01
chr3_137941139	3	137941139	2021	Fv/Fm	0.01
chr4_6742698	4	6742698	2021	Fv/Fm	0.01
chr8_135605815	8	135605815	2021	Fv/Fm	0.01
chr4_19685207	4	19685207	2021	Fv/Fm	0.01
chr5_179482231	5	179482231	2021	Fv/Fm	0.01
chr10_44056463	10	44056463	2021	Fv/Fm	0.01
chr3_170088765	3	170088765	2021	Fv/Fm	0.01
chr5_1903250	5	1903250	2021	Fv/Fm	0.01
chr7_172635670	7	172635670	2021	Fv/Fm	0.01
chr8_177942559	8	177942559	2021	Fv/Fm	0.01
chr2_25837645	2	25837645	2021	Fv/Fm	0.01
chr3_193974621	3	193974621	2021	Fv/Fm	0.01
chr1_31987717	1	31987717	2021	Fv/Fm	0.01
chr4_47869482	4	47869482	2021	Fv/Fm	0.01
chr5_4622138	5	4622138	2021	Fv/Fm	0.01
chr6_166329068	6	166329068	2021	Fv/Fm	0.01
chr1_153940870	1	153940870	2021	Fv/Fm	0.01
chr1_269115710	1	269115710	2021	Fv/Fm	0.01
chr2_184533239	2	184533239	2021	Fv/Fm	0.01
chr9_153265809	9	153265809	2021	Fv/Fm	0.01
chr1_153941568	1	153941568	2021	Fv/Fm	0.01
chr1_221323166	1	221323166	2021	Fv/Fm	0.01
chr1_289964269	1	289964269	2021	Fv/Fm	0.01
chr10_7367864	10	7367864	2021	Fv/Fm	0.01
chr2_2186209	2	2186209	2021	Fv/Fm	0.01
chr5_168760376	5	168760376	2021	Fv/Fm	0.01
chr9_32457118	9	32457118	2021	Fv/Fm	0.01
chr1_83203515	1	83203515	2021	Fv/Fm	0.01
chr3_67435419	3	67435419	2021	Fv/Fm	0.01
chr4_188370396	4	188370396	2021	Fv/Fm	0.01
chr6_59294953	6	59294953	2021	Fv/Fm	0.01
chr8_36304139	8	36304139	2021	Fv/Fm	0.01
chr9_44231842	9	44231842	2021	Fv/Fm	0.01
chr2_76673342	2	76673342	2021	Fv/Fm	0.01
chr4_16853827	4	16853827	2021	Fv/Fm	0.01
chr1_14962530	1	14962530	2021	Fv/Fm	0.01
chr1_222122355	1	222122355	2021	Fv/Fm	0.01
chr1_39734272	1	39734272	2021	Fv/Fm	0.01
chr3_140068048	3	140068048	2021	Fv/Fm	0.01
chr3_176025718	3	176025718	2021	Fv/Fm	0.01
chr5_6290641	5	6290641	2021	Fv/Fm	0.01
chr6_10181643	6	10181643	2021	Fv/Fm	0.01
chr6_128216227	6	128216227	2021	Fv/Fm	0.01
chr2_85302752	2	85302752	2021	Fv/Fm	0.01
chr5_38261747	5	38261747	2021	Fv/Fm	0.01
chr6_10948696	6	10948696	2021	Fv/Fm	0.01
chr7_35495065	7	35495065	2021	Fv/Fm	0.01
chr8_171741901	8	171741901	2021	Fv/Fm	0.01
chr9_13133975	9	13133975	2021	Fv/Fm	0.01
chr4_11142784	4	11142784	2021	Fv/Fm	0.01
chr4_158908288	4	158908288	2021	Fv/Fm	0.01
chr5_4110016	5	4110016	2021	Fv/Fm	0.01
chr9_48764328	9	48764328	2021	Fv/Fm	0.01
chr1_94240545	1	94240545	2021	Fv/Fm	0.01
chr10_44925639	10	44925639	2021	Fv/Fm	0.01
chr6_148483668	6	148483668	2021	Fv/Fm	0.01
chr7_182668098	7	182668098	2021	Fv/Fm	0.01
chr10_92999991	10	92999991	2021	Fv/Fm	0.01
chr6_64358902	6	64358902	2021	Fv/Fm	0.01
chr8_148990754	8	148990754	2021	Fv/Fm	0.01
chr5_170866634	5	170866634	2021	Fv/Fm	0.01
chr1_162647172	1	162647172	2021	Fv/Fm	0.01
chr1_206373694	1	206373694	2021	Fv/Fm	0.01
chr3_115019303	3	115019303	2021	Fv/Fm	0.01
chr3_171064833	3	171064833	2021	Fv/Fm	0.01
chr5_35723733	5	35723733	2021	Fv/Fm	0.01
chr7_155131717	7	155131717	2021	Fv/Fm	0.01
chr9_159463789	9	159463789	2021	Fv/Fm	0.01
chr3_181184117	3	181184117	2021	Fv/Fm	0.01
chr5_221027758	5	221027758	2021	Fv/Fm	0.01
chr6_166328410	6	166328410	2021	Fv/Fm	0.01
chr6_98350225	6	98350225	2021	Fv/Fm	0.01
chr7_4215656	7	4215656	2021	Fv/Fm	0.01
chr6_106041787	6	106041787	2021	Fv/Fm	0.01
chr7_86718142	7	86718142	2021	Fv/Fm	0.01
chr8_1530823	8	1530823	2021	Fv/Fm	0.01
chr1_289968340	1	289968340	2021	Fv/Fm	0.01
chr1_56379404	1	56379404	2021	Fv/Fm	0.01
chr3_207637108	3	207637108	2021	Fv/Fm	0.01
chr4_165516159	4	165516159	2021	Fv/Fm	0.01
chr8_74323248	8	74323248	2021	Fv/Fm	0.01
chr6_108000363	6	108000363	2021	Fv/Fm	0.01
chr10_67933850	10	67933850	2021	Fv/Fm	0.01
chr2_166198926	2	166198926	2021	Fv/Fm	0.01
chr2_9996134	2	9996134	2021	Fv/Fm	0.01
chr3_66842355	3	66842355	2021	Fv/Fm	0.01
chr6_166332984	6	166332984	2021	Fv/Fm	0.01
chr7_162603450	7	162603450	2021	Fv/Fm	0.01
chr9_132872910	9	132872910	2021	Fv/Fm	0.01
chr10_68996569	10	68996569	2021	Fv/Fm	0.01
chr10_70877229	10	70877229	2021	Fv/Fm	0.01
chr3_148494500	3	148494500	2021	Fv/Fm	0.01
chr3_193799992	3	193799992	2021	Fv/Fm	0.01
chr5_37277456	5	37277456	2021	Fv/Fm	0.01
chr5_5858230	5	5858230	2021	Fv/Fm	0.01
chr7_172635813	7	172635813	2021	Fv/Fm	0.01
chr10_47479157	10	47479157	2021	Fv/Fm	0.01
chr4_22828690	4	22828690	2021	Fv/Fm	0.01
chr6_107985823	6	107985823	2021	Fv/Fm	0.01
chr6_143130336	6	143130336	2021	Fv/Fm	0.01
chr9_110268354	9	110268354	2021	Fv/Fm	0.01
chr1_223962805	1	223962805	2021	ϕNO	0.01
chr1_294355561	1	294355561	2021	ϕNO	0.01
chr10_77288250	10	77288250	2021	ϕNO	0.02
chr2_10348401	2	10348401	2021	ϕNO	0.01
chr2_54810257	2	54810257	2021	ϕNO	0.05
chr5_21861350	5	21861350	2021	ϕNO	0.15
chr8_114853135	8	114853135	2021	ϕNO	0.04
chr8_180373666	8	180373666	2021	ϕNO	0.02
chr8_67554377	8	67554377	2021	ϕNO	0.01
chr1_297354618	1	297354618	2021	ϕNO	0.06
chr10_145081273	10	145081273	2021	ϕNO	0.06
chr2_204707287	2	204707287	2021	ϕNO	0.01
chr4_114542216	4	114542216	2021	ϕNO	0.01
chr7_165919086	7	165919086	2021	ϕNO	0.05
chr8_38441864	8	38441864	2021	ϕNO	0.03
chr9_140124589	9	140124589	2021	ϕNO	0.06
chr9_161497395	9	161497395	2021	ϕNO	0.01
chr1_289717509	1	289717509	2021	ϕNO	0.02
chr2_54770195	2	54770195	2021	ϕNO	0.01
chr4_189311564	4	189311564	2021	ϕNO	0.01
chr1_87644520	1	87644520	2021	ϕNO	0.01
chr10_61529016	10	61529016	2021	ϕNO	0.15
chr2_145021379	2	145021379	2021	ϕNO	0.01
chr2_232556479	2	232556479	2021	ϕNO	0.01
chr9_160807861	9	160807861	2021	ϕNO	0.01
chr1_215666487	1	215666487	2021	ϕNO	0.01
chr10_141130933	10	141130933	2021	ϕNO	0.02
chr10_47796582	10	47796582	2021	ϕNO	0.05
chr3_28461861	3	28461861	2021	ϕNO	0.01
chr4_128929768	4	128929768	2021	ϕNO	0.03
chr5_21787624	5	21787624	2021	ϕNO	0.01
chr8_179916547	8	179916547	2021	ϕNO	0.08
chr1_15267269	1	15267269	2021	ϕNO	0.01
chr5_28127614	5	28127614	2021	ϕNO	0.04
chr5_37801119	5	37801119	2021	ϕNO	0.02
chr5_78825775	5	78825775	2021	ϕNO	0.07
chr8_96182949	8	96182949	2021	ϕNO	0.02
chr10_559685	10	559685	2021	ϕNO	0.01
chr3_138850762	3	138850762	2021	ϕNO	0.01
chr5_36327490	5	36327490	2021	ϕNO	0.01
chr8_139495254	8	139495254	2021	ϕNO	0.01
chr1_114423307	1	114423307	2021	ϕNO	0.01
chr1_124713456	1	124713456	2021	ϕNO	0.01
chr3_168442027	3	168442027	2021	ϕNO	0.04
chr1_6229204	1	6229204	2021	ϕNO	0.01
chr1_95404250	1	95404250	2021	ϕNO	0.05
chr2_228391505	2	228391505	2021	ϕNO	0.01
chr5_35403552	5	35403552	2021	ϕNO	0.02
chr7_86829525	7	86829525	2021	ϕNO	0.01
chr8_147146186	8	147146186	2021	ϕNO	0.01
chr8_1472339	8	1472339	2021	ϕNO	0.05
chr1_15272851	1	15272851	2021	ϕNO	0.01
chr1_202580721	1	202580721	2021	ϕNO	0.01
chr1_94338370	1	94338370	2021	ϕNO	0.01
chr2_232532527	2	232532527	2021	ϕNO	0.01
chr3_229366764	3	229366764	2021	ϕNO	0.01
chr5_8854271	5	8854271	2021	ϕNO	0.02
chr7_128311258	7	128311258	2021	ϕNO	0.01
chr8_2830448	8	2830448	2021	ϕNO	0.01
chr9_156425581	9	156425581	2021	ϕNO	0.01
chr9_72319022	9	72319022	2021	ϕNO	0.01
chr1_76960223	1	76960223	2021	ϕNO	0.02
chr3_122715010	3	122715010	2021	ϕNO	0.01
chr7_102064942	7	102064942	2021	ϕNO	0.01
chr8_139540946	8	139540946	2021	ϕNO	0.01
chr8_73146538	8	73146538	2021	ϕNO	0.01
chr1_214898039	1	214898039	2021	ϕNO	0.01
chr1_9527310	1	9527310	2021	ϕNO	0.01
chr10_110238543	10	110238543	2021	ϕNO	0.01
chr2_3246370	2	3246370	2021	ϕNO	0.01
chr3_168414204	3	168414204	2021	ϕNO	0.04
chr7_102310554	7	102310554	2021	ϕNO	0.01
chr7_164252617	7	164252617	2021	ϕNO	0.01
chr1_39614496	1	39614496	2021	ϕNO	0.11
chr5_4634273	5	4634273	2021	ϕNO	0.05
chr9_157741181	9	157741181	2021	ϕNO	0.05
chr1_101303016	1	101303016	2021	ϕNO	0.01
chr3_158685142	3	158685142	2021	ϕNO	0.01
chr3_234483865	3	234483865	2021	ϕNO	0.01
chr5_165973456	5	165973456	2021	ϕNO	0.07
chr5_42136026	5	42136026	2021	ϕNO	0.01
chr5_6531349	5	6531349	2021	ϕNO	0.01
chr8_1084451	8	1084451	2021	ϕNO	0.01
chr1_112868267	1	112868267	2021	ϕNO	0.02
chr7_179680212	7	179680212	2021	ϕNO	0.01
chr8_165952126	8	165952126	2021	ϕNO	0.02
chr1_61888746	1	61888746	2021	ϕNO	0.01
chr1_87648899	1	87648899	2021	ϕNO	0.01
chr7_179748683	7	179748683	2021	ϕNO	0.11
chr8_97391541	8	97391541	2021	ϕNO	0.01
chr1_289717496	1	289717496	2021	ϕNO	0.01
chr1_51292532	1	51292532	2021	ϕNO	0.01
chr10_141149091	10	141149091	2021	ϕNO	0.01
chr3_207790354	3	207790354	2021	ϕNO	0.02
chr5_80241736	5	80241736	2021	ϕNO	0.01
chr2_202662638	2	202662638	2021	ϕNO	0.03
chr4_157842597	4	157842597	2021	ϕNO	0.02
chr5_79668689	5	79668689	2021	ϕNO	0.01
chr3_168412530	3	168412530	2021	ϕNO	0.01
chr3_28472145	3	28472145	2021	ϕNO	0.01
chr5_38110663	5	38110663	2021	ϕNO	0.02
chr9_140144144	9	140144144	2021	ϕNO	0.04
chr2_168274925	2	168274925	2021	ϕNO	0.01
chr3_228489523	3	228489523	2021	ϕNO	0.01
chr4_125960756	4	125960756	2021	ϕNO	0.01
chr5_75059599	5	75059599	2021	ϕNO	0.01
chr6_162050053	6	162050053	2021	ϕNO	0.01
chr6_163306599	6	163306599	2021	ϕNO	0.01
chr1_94384432	1	94384432	2021	ϕNO	0.01
chr1_53357352	1	53357352	2021	ϕNO	0.01
chr3_182205908	3	182205908	2021	ϕNO	0.01
chr8_124784641	8	124784641	2021	ϕNO	0.01
chr8_67554378	8	67554378	2021	ϕNO	0.01
chr5_167513877	5	167513877	2021	ϕNO	0.01
chr1_289981952	1	289981952	2021	ϕNO	0.01
chr10_64515255	10	64515255	2021	ϕNO	0.01
chr4_90662448	4	90662448	2021	ϕNO	0.01
chr7_169118494	7	169118494	2021	ϕNO	0.01
chr1_220226110	1	220226110	2021	ϕNO	0.02
chr2_216074660	2	216074660	2021	ϕNO	0.01
chr4_189180302	4	189180302	2021	ϕNO	0.01
chr4_193005412	4	193005412	2021	ϕNO	0.01
chr5_218108860	5	218108860	2021	ϕNO	0.01
chr7_147718617	7	147718617	2021	ϕNO	0.01
chr5_221975987	5	221975987	2021	ϕNO	0.01
chr5_8865059	5	8865059	2021	ϕNO	0.01
chr6_168210467	6	168210467	2021	ϕNO	0.01
chr1_20240809	1	20240809	2021	ϕNO	0.01
chr1_78166219	1	78166219	2021	ϕNO	0.01
chr2_10349804	2	10349804	2021	ϕNO	0.01
chr3_207572385	3	207572385	2021	ϕNO	0.03
chr5_217898452	5	217898452	2021	ϕNO	0.01
chr2_217153194	2	217153194	2021	ϕNO	0.01
chr4_176215970	4	176215970	2021	ϕNO	0.01
chr6_121834194	6	121834194	2021	ϕNO	0.01
chr7_104357438	7	104357438	2021	ϕNO	0.01
chr7_154918003	7	154918003	2021	ϕNO	0.01
chr1_60407090	1	60407090	2021	ϕNO	0.01
chr10_5669316	10	5669316	2021	ϕNO	0.02
chr2_3046662	2	3046662	2021	ϕNO	0.01
chr2_221758615	2	221758615	2021	ϕNO	0.01
chr8_33844479	8	33844479	2021	ϕNO	0.01
chr1_202581783	1	202581783	2021	ϕNO	0.01
chr1_211395078	1	211395078	2021	ϕNO	0.01
chr3_227999412	3	227999412	2021	ϕNO	0.01
chr6_169520799	6	169520799	2021	ϕNO	0.01
chr6_170111268	6	170111268	2021	ϕNO	0.01
chr8_178669237	8	178669237	2021	ϕNO	0.01
chr1_64374519	1	64374519	2021	ϕNO	0.01
chr2_3245411	2	3245411	2021	ϕNO	0.01
chr1_180280378	1	180280378	2021	ϕNO	0.01
chr10_143177129	10	143177129	2021	ϕNO	0.01
chr3_51946911	3	51946911	2021	ϕNO	0.01
chr4_189812063	4	189812063	2021	ϕNO	0.02
chr5_72590602	5	72590602	2021	ϕNO	0.01
chr4_3408157	4	3408157	2021	ϕNO	0.01
chr4_8051017	4	8051017	2021	ϕNO	0.01
chr8_17321172	8	17321172	2021	ϕNO	0.01
chr1_82588807	1	82588807	2021	ϕNO	0.01
chr8_17803613	8	17803613	2021	ϕNO	0.01
chr8_2982846	8	2982846	2021	ϕNO	0.01
chr1_82213926	1	82213926	2021	ϕNO	0.01
chr3_120372958	3	120372958	2021	ϕNO	0.01
chr6_108164386	6	108164386	2021	ϕNO	0.02
chr2_19111745	2	19111745	2021	ϕNO	0.01
chr2_2928860	2	2928860	2021	ϕNO	0.01
chr8_40219790	8	40219790	2021	ϕNO	0.01
chr1_64374716	1	64374716	2021	ϕNO	0.01
chr3_168413875	3	168413875	2021	ϕNO	0.01
chr3_52125840	3	52125840	2021	ϕNO	0.01
chr1_64377720	1	64377720	2021	ϕNO	0.01
chr7_102492195	7	102492195	2021	ϕNO	0.01
chr9_138226648	9	138226648	2021	ϕNO	0.01
chr9_145657317	9	145657317	2021	ϕNO	0.01
chr10_107709847	10	107709847	2021	ϕNO	0.01
chr8_93275495	8	93275495	2021	ϕNO	0.01
chr8_948026	8	948026	2021	ϕNO	0.01
chr9_142032808	9	142032808	2021	ϕNO	0.01
chr1_75986393	1	75986393	2021	ϕNO	0.01
chr10_131109640	10	131109640	2021	ϕNO	0.01
chr4_189666804	4	189666804	2021	ϕNO	0.01
chr9_153149936	9	153149936	2021	ϕNO	0.01
chr1_95377548	1	95377548	2021	ϕNO	0.03
chr3_1755595	3	1755595	2021	ϕNO	0.01
chr6_123492955	6	123492955	2021	ϕNO	0.01
chr8_59687974	8	59687974	2021	ϕNO	0.01
chr6_169520913	6	169520913	2021	ϕNO	0.01
chr9_159243467	9	159243467	2021	ϕNO	0.01
chr4_157842717	4	157842717	2021	ϕNO	0.02
chr5_35665881	5	35665881	2021	ϕNO	0.01
chr1_286662729	1	286662729	2021	ϕNO	0.01
chr3_228092045	3	228092045	2021	ϕNO	0.01
chr8_97195795	8	97195795	2021	ϕNO	0.01
chr9_6989550	9	6989550	2021	ϕNO	0.01
chr10_81109177	10	81109177	2021	ϕNO	0.01
chr2_180349357	2	180349357	2021	ϕNO	0.02
chr2_201276533	2	201276533	2021	ϕNO	0.01
chr3_51946361	3	51946361	2021	ϕNO	0.01
chr7_19976178	7	19976178	2021	ϕNO	0.01
chr2_163590723	2	163590723	2021	ϕNO	0.01
chr2_218309805	2	218309805	2021	ϕNO	0.01
chr2_55472144	2	55472144	2021	ϕNO	0.01
chr8_101107840	8	101107840	2021	ϕNO	0.01
chr9_145771501	9	145771501	2021	ϕNO	0.01
chr4_195117689	4	195117689	2021	ϕNO	0.01
chr7_117852526	7	117852526	2021	ϕNO	0.01
chr8_105732291	8	105732291	2021	ϕNO	0.01
chr1_180064541	1	180064541	2021	ϕNO	0.01
chr1_61481508	1	61481508	2021	ϕNO	0.01
chr10_65711410	10	65711410	2021	ϕNO	0.01
chr3_168446512	3	168446512	2021	ϕNO	0.01
chr7_1971336	7	1971336	2021	ϕNO	0.02
chr9_48827533	9	48827533	2021	ϕNO	0.01
chr1_289715807	1	289715807	2021	ϕNO	0.01
chr10_31074014	10	31074014	2021	ϕNO	0.01
chr4_167431382	4	167431382	2021	ϕNO	0.01
chr5_37801383	5	37801383	2021	ϕNO	0.01
chr6_121833963	6	121833963	2021	ϕNO	0.01
chr1_296092172	1	296092172	2021	ϕNO	0.03
chr5_2482221	5	2482221	2021	ϕNO	0.01
chr1_77063580	1	77063580	2021	ϕNO	0.01
chr2_155322036	2	155322036	2021	ϕNO	0.01
chr3_87653824	3	87653824	2021	ϕNO	0.01
chr9_157742608	9	157742608	2021	ϕNO	0.02
chr1_94383450	1	94383450	2021	ϕNO	0.01
chr8_59539379	8	59539379	2021	ϕNO	0.02
chr1_202607962	1	202607962	2021	ϕNO	0.01
chr3_232501349	3	232501349	2021	ϕNO	0.01
chr9_2329186	9	2329186	2021	ϕNO	0.01
chr1_15235115	1	15235115	2021	ϕNO	0.01
chr7_42435253	7	42435253	2021	ϕNO	0.01
chr5_36724697	5	36724697	2021	ϕNO	0.01
chr7_163033158	7	163033158	2021	ϕNO	0.01
chr9_22457118	9	22457118	2021	ϕNO	0.01
chr5_37973754	5	37973754	2021	ϕNO	0.01
chr1_114423331	1	114423331	2021	ϕNO	0.01
chr1_281580400	1	281580400	2021	ϕNO	0.01
chr2_110061613	2	110061613	2021	ϕNO	0.01
chr7_32466624	7	32466624	2021	ϕNO	0.01
chr8_1477402	8	1477402	2021	ϕNO	0.01
chr8_17803562	8	17803562	2021	ϕNO	0.01
chr6_95819816	6	95819816	2021	ϕNPQ	0.01
chr3_18879631	3	18879631	2021	ϕNPQ	0.01
chr6_166335083	6	166335083	2021	ϕNPQ	0.01
chr9_133850812	9	133850812	2021	ϕNPQ	0.02
chr6_6538828	6	6538828	2021	ϕNPQ	0.01
chr7_86628396	7	86628396	2021	ϕNPQ	0.01
chr9_158004337	9	158004337	2021	ϕNPQ	0.01
chr2_34158287	2	34158287	2021	ϕNPQ	0.01
chr8_137693356	8	137693356	2021	ϕNPQ	0.01
chr1_34858635	1	34858635	2021	ϕNPQ	0.01
chr7_9514123	7	9514123	2021	ϕNPQ	0.01
chr8_146882697	8	146882697	2021	ϕNPQ	0.01
chr8_93114961	8	93114961	2021	ϕNPQ	0.02
chr8_93045284	8	93045284	2021	ϕNPQ	0.01
chr9_147524509	9	147524509	2021	ϕNPQ	0.01
chr2_199640856	2	199640856	2021	ϕNPQ	0.01
chr4_7480939	4	7480939	2021	ϕNPQ	0.01
chr7_181089655	7	181089655	2021	ϕNPQ	0.01
chr7_79461182	7	79461182	2021	ϕNPQ	0.01
chr4_77969762	4	77969762	2021	ϕNPQ	0.01
chr2_11562948	2	11562948	2021	ϕNPQ	0.01
chr3_158097550	3	158097550	2021	ϕNPQ	0.01
chr6_167705927	6	167705927	2021	ϕNPQ	0.01
chr2_239895852	2	239895852	2021	ϕNPQ	0.01
chr9_147522198	9	147522198	2021	ϕNPQ	0.05
chr9_3563816	9	3563816	2021	ϕNPQ	0.01
chr3_56579206	3	56579206	2021	ϕNPQ	0.01
chr10_47786385	10	47786385	2021	ϕNPQ	0.01
chr10_143132797	10	143132797	2021	ϕNPQ	0.01
chr5_168785760	5	168785760	2021	ϕNPQ	0.01
chr5_19047808	5	19047808	2021	ϕNPQ	0.02
chr2_46001853	2	46001853	2021	ϕNPQ	0.01
chr4_11789505	4	11789505	2021	ϕNPQ	0.01
chr5_140227412	5	140227412	2021	ϕNPQ	0.01
chr5_221129486	5	221129486	2021	ϕNPQ	0.04
chr5_78836723	5	78836723	2021	ϕNPQ	0.01
chr2_181650420	2	181650420	2021	ϕNPQ	0.01
chr3_104004190	3	104004190	2021	ϕNPQ	0.02
chr4_55468837	4	55468837	2021	ϕNPQ	0.02
chr3_67129712	3	67129712	2021	ϕNPQ	0.02
chr4_124672371	4	124672371	2021	ϕNPQ	0.01
chr7_83271776	7	83271776	2021	ϕNPQ	0.01
chr8_168985286	8	168985286	2021	ϕNPQ	0.01
chr1_213568762	1	213568762	2021	ϕNPQ	0.01
chr10_15010394	10	15010394	2021	ϕNPQ	0.01
chr5_116617849	5	116617849	2021	ϕNPQ	0.01
chr1_29175263	1	29175263	2021	ϕNPQ	0.01
chr2_163868917	2	163868917	2021	ϕNPQ	0.01
chr6_166331861	6	166331861	2021	ϕNPQ	0.01
chr8_748252	8	748252	2021	ϕNPQ	0.01
chr1_289608339	1	289608339	2021	ϕNPQ	0.01
chr10_44465113	10	44465113	2021	ϕNPQ	0.01
chr3_220438358	3	220438358	2021	ϕNPQ	0.01
chr4_159869610	4	159869610	2021	ϕNPQ	0.01
chr4_14063136	4	14063136	2021	ϕNPQ	0.01
chr1_294405009	1	294405009	2021	ϕNPQ	0.01
chr2_37953165	2	37953165	2021	ϕNPQ	0.01
chr2_7377663	2	7377663	2021	ϕNPQ	0.01
chr4_247198000	4	247198000	2021	ϕNPQ	0.01
chr7_104427774	7	104427774	2021	ϕNPQ	0.01
chr1_9047438	1	9047438	2021	ϕNPQ	0.02
chr8_89516757	8	89516757	2021	ϕNPQ	0.01
chr5_165924174	5	165924174	2021	ϕNPQ	0.01
chr6_58921774	6	58921774	2021	ϕNPQ	0.01
chr7_177130701	7	177130701	2021	ϕNPQ	0.01
chr7_42682209	7	42682209	2021	ϕNPQ	0.01
chr8_96532506	8	96532506	2021	ϕNPQ	0.01
chr10_42845324	10	42845324	2021	ϕNPQ	0.01
chr3_170056414	3	170056414	2021	ϕNPQ	0.01
chr5_6822118	5	6822118	2021	ϕNPQ	0.01
chr6_65341112	6	65341112	2021	ϕNPQ	0.01
chr1_1805494	1	1805494	2021	ϕNPQ	0.01
chr2_232863251	2	232863251	2021	ϕNPQ	0.01
chr5_4541921	5	4541921	2021	ϕNPQ	0.01
chr7_79416520	7	79416520	2021	ϕNPQ	0.02
chr9_5681950	9	5681950	2021	ϕNPQ	0.01
chr3_169984004	3	169984004	2021	ϕNPQ	0.04
chr2_204361721	2	204361721	2021	ϕNPQ	0.01
chr4_69898027	4	69898027	2021	ϕNPQ	0.01
chr9_108349328	9	108349328	2021	ϕNPQ	0.01
chr2_16328169	2	16328169	2021	ϕNPQ	0.01
chr4_218565943	4	218565943	2021	ϕNPQ	0.01
chr7_102087895	7	102087895	2021	ϕNPQ	0.01
chr7_35547908	7	35547908	2021	ϕNPQ	0.01
chr7_9512816	7	9512816	2021	ϕNPQ	0.01
chr8_87034947	8	87034947	2021	ϕNPQ	0.01
chr10_62675277	10	62675277	2021	ϕNPQ	0.01
chr3_184877566	3	184877566	2021	ϕNPQ	0.01
chr4_16290482	4	16290482	2021	ϕNPQ	0.01
chr6_128349600	6	128349600	2021	ϕNPQ	0.01
chr2_188411872	2	188411872	2021	ϕNPQ	0.01
chr4_14201813	4	14201813	2021	ϕNPQ	0.01
chr5_156823900	5	156823900	2021	ϕNPQ	0.01
chr5_75842644	5	75842644	2021	ϕNPQ	0.01
chr9_128579264	9	128579264	2021	ϕNPQ	0.01
chr2_193195705	2	193195705	2021	ϕNPQ	0.01
chr2_197899331	2	197899331	2021	ϕNPQ	0.01
chr2_6753402	2	6753402	2021	ϕNPQ	0.01
chr3_95806895	3	95806895	2021	ϕNPQ	0.01
chr4_157411618	4	157411618	2021	ϕNPQ	0.01
chr2_177893116	2	177893116	2021	ϕNPQ	0.01
chr2_240630515	2	240630515	2021	ϕNPQ	0.01
chr3_28343447	3	28343447	2021	ϕNPQ	0.01
chr5_93150273	5	93150273	2021	ϕNPQ	0.01
chr7_16841910	7	16841910	2021	ϕNPQ	0.01
chr1_287903802	1	287903802	2021	ϕNPQ	0.01
chr1_30338548	1	30338548	2021	ϕNPQ	0.01
chr2_190713486	2	190713486	2021	ϕNPQ	0.01
chr2_62910288	2	62910288	2021	ϕNPQ	0.01
chr2_64456987	2	64456987	2021	ϕNPQ	0.01
chr5_224092543	5	224092543	2021	ϕNPQ	0.01
chr1_294769028	1	294769028	2021	ϕNPQ	0.01
chr4_35085043	4	35085043	2021	ϕNPQ	0.02
chr9_17000778	9	17000778	2021	ϕNPQ	0.01
chr3_185765672	3	185765672	2021	ϕNPQ	0.01
chr3_20927073	3	20927073	2021	ϕNPQ	0.01
chr5_18050173	5	18050173	2021	ϕNPQ	0.01
chr5_18742860	5	18742860	2021	ϕNPQ	0.01
chr5_94289774	5	94289774	2021	ϕNPQ	0.03
chr1_84243798	1	84243798	2021	ϕNPQ	0.01
chr2_81256095	2	81256095	2021	ϕNPQ	0.01
chr6_128154900	6	128154900	2021	ϕNPQ	0.01
chr7_84893061	7	84893061	2021	ϕNPQ	0.01
chr3_127393664	3	127393664	2021	ϕNPQ	0.01
chr4_58643829	4	58643829	2021	ϕNPQ	0.01
chr6_131297028	6	131297028	2021	ϕNPQ	0.01
chr7_144701998	7	144701998	2021	ϕNPQ	0.01
chr2_74711428	2	74711428	2021	ϕNPQ	0.01
chr4_58653723	4	58653723	2021	ϕNPQ	0.01
chr5_168885779	5	168885779	2021	ϕNPQ	0.01
chr7_7872669	7	7872669	2021	ϕNPQ	0.01
chr1_25701184	1	25701184	2021	ϕNPQ	0.01
chr1_266491342	1	266491342	2021	ϕNPQ	0.01
chr5_3966937	5	3966937	2021	ϕNPQ	0.01
chr7_179643783	7	179643783	2021	ϕNPQ	0.01
chr3_6524404	3	6524404	2021	ϕNPQ	0.01
chr1_266502223	1	266502223	2021	ϕNPQ	0.01
chr2_159447830	2	159447830	2021	ϕNPQ	0.01
chr7_137745222	7	137745222	2021	ϕNPQ	0.01
chr7_177352338	7	177352338	2021	ϕNPQ	0.01
chr7_79407631	7	79407631	2021	ϕNPQ	0.01
chr9_158367405	9	158367405	2021	ϕNPQ	0.01
chr4_49550459	4	49550459	2021	ϕNPQ	0.01
chr2_37253605	2	37253605	2021	ϕNPQ	0.01
chr7_10146350	7	10146350	2021	ϕNPQ	0.01
chr1_222122350	1	222122350	2021	ϕNPQ	0.01
chr2_182887712	2	182887712	2021	ϕNPQ	0.03
chr3_136493348	3	136493348	2021	ϕNPQ	0.01
chr6_115798288	6	115798288	2021	ϕNPQ	0.01
chr7_79583493	7	79583493	2021	ϕNPQ	0.01
chr8_122449973	8	122449973	2021	ϕNPQ	0.01
chr10_136312654	10	136312654	2021	ϕNPQ	0.01
chr2_15885405	2	15885405	2021	ϕNPQ	0.01
chr7_35527678	7	35527678	2021	ϕNPQ	0.01
chr1_197835795	1	197835795	2021	ϕNPQ	0.01
chr1_296489409	1	296489409	2021	ϕNPQ	0.01
chr2_174704445	2	174704445	2021	ϕNPQ	0.01
chr5_119903737	5	119903737	2021	ϕNPQ	0.01
chr1_282511043	1	282511043	2021	ϕNPQ	0.01
chr9_27871022	9	27871022	2021	ϕNPQ	0.01
chr3_181268203	3	181268203	2021	ϕNPQ	0.02
chr5_94382523	5	94382523	2021	ϕNPQ	0.01
chr6_131310005	6	131310005	2021	ϕNPQ	0.03
chr5_222485640	5	222485640	2021	ϕNPQ	0.01
chr6_64452456	6	64452456	2021	ϕNPQ	0.01
chr9_3633279	9	3633279	2021	ϕNPQ	0.01
chr3_191146768	3	191146768	2021	ϕNPQ	0.01
chr3_236842835	3	236842835	2021	ϕNPQ	0.01
chr3_28077358	3	28077358	2021	ϕNPQ	0.02
chr3_67873391	3	67873391	2021	ϕNPQ	0.01
chr4_245927542	4	245927542	2021	ϕNPQ	0.01
chr4_61537445	4	61537445	2021	ϕNPQ	0.01
chr10_92974168	10	92974168	2021	ϕNPQ	0.02
chr2_164021662	2	164021662	2021	ϕNPQ	0.01
chr5_130383680	5	130383680	2021	ϕNPQ	0.01
chr6_151005911	6	151005911	2021	ϕNPQ	0.01
chr7_180465333	7	180465333	2021	ϕNPQ	0.01
chr9_70986304	9	70986304	2021	ϕNPQ	0.01
chr6_170403310	6	170403310	2021	ϕNPQ	0.01
chr1_221366541	1	221366541	2021	ϕNPQ	0.01
chr2_15911476	2	15911476	2021	ϕNPQ	0.01
chr2_239483792	2	239483792	2021	ϕNPQ	0.01
chr4_222730069	4	222730069	2021	ϕNPQ	0.01
chr6_166672693	6	166672693	2021	ϕNPQ	0.01
chr6_41770227	6	41770227	2021	ϕNPQ	0.01
chr2_239426982	2	239426982	2021	ϕNPQ	0.01
chr4_18946200	4	18946200	2021	ϕNPQ	0.01
chr3_14903266	3	14903266	2021	ϕNPQ	0.01
chr7_86647419	7	86647419	2021	ϕNPQ	0.01
chr1_222172582	1	222172582	2021	ϕNPQ	0.01
chr6_150752488	6	150752488	2021	ϕNPQ	0.01
chr2_34045503	2	34045503	2021	ϕNPQ	0.01
chr3_220572275	3	220572275	2021	ϕNPQ	0.01
chr8_149735507	8	149735507	2021	ϕNPQ	0.01
chr2_163749915	2	163749915	2021	ϕNPQ	0.01
chr2_179375088	2	179375088	2021	ϕNPQ	0.01
chr6_138881450	6	138881450	2021	ϕNPQ	0.01
chr9_2240194	9	2240194	2021	ϕNPQ	0.01
chr4_73220274	4	73220274	2021	ϕNPQ	0.01
chr5_154976929	5	154976929	2021	ϕNPQ	0.02
chr5_192647030	5	192647030	2021	ϕNPQ	0.01
chr8_149773021	8	149773021	2021	ϕNPQ	0.01
chr9_133320403	9	133320403	2021	ϕNPQ	0.01
chr3_173901595	3	173901595	2021	ϕNPQ	0.01
chr8_155673337	8	155673337	2021	ϕNPQ	0.01
chr2_86678274	2	86678274	2021	ϕNPQ	0.01
chr4_222504149	4	222504149	2021	ϕNPQ	0.01
chr1_77942038	1	77942038	2021	ϕNPQ	0.01
chr1_78155678	1	78155678	2021	ϕNPQ	0.01
chr9_17239216	9	17239216	2021	ϕNPQ	0.02
chr9_157269890	9	157269890	2021	ϕNPQ	0.01
chr1_20070803	1	20070803	2021	ϕNPQ	0.01
chr5_118574491	5	118574491	2021	ϕNPQ	0.01
chr6_148389566	6	148389566	2021	ϕNPQ	0.01
chr7_135334269	7	135334269	2021	ϕNPQ	0.01
chr7_79653227	7	79653227	2021	ϕNPQ	0.01
chr8_2199071	8	2199071	2021	ϕNPQ	0.01
chr8_87294811	8	87294811	2021	ϕNPQ	0.01
chr9_133083058	9	133083058	2021	ϕNPQ	0.01
chr2_214012920	2	214012920	2021	ϕNPQ	0.01
chr2_64471813	2	64471813	2021	ϕNPQ	0.01
chr7_79573739	7	79573739	2021	ϕNPQ	0.01
chr9_123698442	9	123698442	2021	ϕNPQ	0.01
chr8_74781404	8	74781404	2021	ϕNPQ	0.01
chr3_210649828	3	210649828	2021	ϕNPQ	0.01
chr7_79655475	7	79655475	2021	ϕNPQ	0.01
chr1_290175220	1	290175220	2021	ϕNPQ	0.01
chr1_289975446	1	289975446	2021	ϕNPQ	0.01
chr10_57066283	10	57066283	2021	ϕNPQ	0.01
chr10_93736349	10	93736349	2021	ϕNPQ	0.01
chr2_38582958	2	38582958	2021	ϕNPQ	0.01
chr4_125216711	4	125216711	2021	ϕNPQ	0.01
chr4_50956475	4	50956475	2021	ϕNPQ	0.01
chr10_67990016	10	67990016	2021	ϕNPQ	0.01
chr3_234327945	3	234327945	2021	ϕNPQ	0.01
chr7_181611325	7	181611325	2021	ϕNPQ	0.01
chr9_71259933	9	71259933	2021	ϕNPQ	0.01
chr3_214233902	3	214233902	2021	ϕNPQ	0.01
chr6_105684990	6	105684990	2021	ϕNPQ	0.01
chr6_160549122	6	160549122	2021	ϕNPQ	0.01
chr6_8498234	6	8498234	2021	ϕNPQ	0.01
chr9_160014880	9	160014880	2021	ϕNPQ	0.01
chr1_194970572	1	194970572	2021	ϕNPQ	0.01
chr2_182975343	2	182975343	2021	ϕNPQ	0.01
chr2_35432331	2	35432331	2021	ϕNPQ	0.01
chr5_221194503	5	221194503	2021	ϕNPQ	0.01
chr6_166312365	6	166312365	2021	ϕNPQ	0.01
chr8_179903411	8	179903411	2021	ϕNPQ	0.01
chr4_11541697	4	11541697	2021	ϕNPQ	0.01
chr6_160542543	6	160542543	2021	ϕNPQ	0.01
chr10_12287932	10	12287932	2021	ϕNPQ	0.01
chr5_145087825	5	145087825	2021	ϕNPQ	0.01
chr7_54899947	7	54899947	2021	ϕNPQ	0.01
chr8_135862197	8	135862197	2021	ϕNPQ	0.01
chr3_124197435	3	124197435	2021	ϕNPQ	0.01
chr3_67204225	3	67204225	2021	ϕNPQ	0.01
chr7_81230139	7	81230139	2021	ϕNPQ	0.01
chr2_37935699	2	37935699	2021	ϕNPQ	0.01
chr6_96040481	6	96040481	2021	ϕNPQ	0.01
chr9_22634135	9	22634135	2021	ϕNO	0.03
chr10_47493467	10	47493467	2021	ϕNO	0.01
chr3_56600705	3	56600705	2021	ϕNPQ	0.36
chr3_7881477	3	7881477	2021	ϕNPQ	0.22
chr5_188171960	5	188171960	2021	ϕNPQ	0.18
chr7_10158810	7	10158810	2021	ϕNPQ	0.14
chr4_151549745	4	151549745	2021	ϕNPQ	0.14
chr8_93045879	8	93045879	2021	ϕNPQ	0.13
chr6_91357973	6	91357973	2021	ϕNPQ	0.11
chr2_88496754	2	88496754	2021	ϕNPQ	0.11
chr5_1903250	5	1903250	2021	ϕNPQ	0.11
chr2_88492028	2	88492028	2021	ϕNPQ	0.1
chr2_88474339	2	88474339	2021	ϕNPQ	0.09
chr3_66923827	3	66923827	2021	ϕNPQ	0.08
chr3_170052343	3	170052343	2021	ϕNPQ	0.08
chr8_87457974	8	87457974	2021	ϕNPQ	0.08
chr4_158364061	4	158364061	2021	ϕNPQ	0.08
chr3_207320145	3	207320145	2021	ϕNPQ	0.07
chr6_170168594	6	170168594	2021	ϕNPQ	0.07
chr3_158124480	3	158124480	2021	ϕNPQ	0.06
chr9_153888392	9	153888392	2021	ϕNPQ	0.06
chr7_35532875	7	35532875	2021	ϕNPQ	0.05
chr10_68036673	10	68036673	2021	ϕNPQ	0.05
chr9_32691619	9	32691619	2021	ϕNPQ	0.05
chr3_130708281	3	130708281	2021	ϕNPQ	0.05
chr8_76100114	8	76100114	2021	ϕNPQ	0.05
chr5_154976924	5	154976924	2021	ϕNPQ	0.05
chr6_98604114	6	98604114	2021	ϕNPQ	0.05
chr2_182265251	2	182265251	2021	ϕNPQ	0.04
chr1_153941440	1	153941440	2021	ϕNPQ	0.04
chr5_93400251	5	93400251	2021	ϕNPQ	0.04
chr10_68996569	10	68996569	2021	ϕNPQ	0.04
chr5_93284681	5	93284681	2021	ϕNPQ	0.04
chr7_180621227	7	180621227	2021	ϕNPQ	0.04
chr5_4622138	5	4622138	2021	ϕNPQ	0.04
chr7_169288847	7	169288847	2021	ϕNPQ	0.04
chr4_203212403	4	203212403	2021	ϕNPQ	0.04
chr8_36130949	8	36130949	2021	ϕNPQ	0.04
chr2_161972643	2	161972643	2021	ϕNPQ	0.04
chr8_93033455	8	93033455	2021	ϕNPQ	0.03
chr5_169289319	5	169289319	2021	ϕNPQ	0.03
chr2_204603809	2	204603809	2021	ϕNPQ	0.03
chr1_4873650	1	4873650	2021	ϕNPQ	0.03
chr6_6588304	6	6588304	2021	ϕNPQ	0.03
chr2_161973753	2	161973753	2021	ϕNPQ	0.03
chr9_32455879	9	32455879	2021	ϕNPQ	0.03
chr6_142948164	6	142948164	2021	ϕNPQ	0.03
chr2_206477337	2	206477337	2021	ϕNPQ	0.02
chr3_6572459	3	6572459	2021	ϕNPQ	0.02
chr2_85442091	2	85442091	2021	ϕNPQ	0.02
chr4_203212395	4	203212395	2021	ϕNPQ	0.02
chr6_166332756	6	166332756	2021	ϕNPQ	0.02
chr3_214496315	3	214496315	2021	ϕNPQ	0.02
chr3_2110902	3	2110902	2021	ϕNPQ	0.02
chr1_244046474	1	244046474	2021	ϕNPQ	0.02
chr3_170044386	3	170044386	2021	ϕNPQ	0.02
chr1_289968340	1	289968340	2021	ϕNPQ	0.02
chr6_108000363	6	108000363	2021	ϕNPQ	0.02
chr7_180607469	7	180607469	2021	ϕNPQ	0.02
chr10_67987574	10	67987574	2021	ϕNPQ	0.02
chr8_37792190	8	37792190	2021	ϕNPQ	0.01
chr2_161757576	2	161757576	2021	ϕNPQ	0.01
chr3_5898445	3	5898445	2021	ϕNPQ	0.01
chr4_205781982	4	205781982	2021	ϕNPQ	0.01
chr6_145606314	6	145606314	2021	ϕNPQ	0.01
chr4_158116620	4	158116620	2021	ϕNPQ	0.01
chr9_131616948	9	131616948	2021	ϕNPQ	0.01
chr9_3570601	9	3570601	2021	ϕNPQ	0.01
chr1_4871623	1	4871623	2021	ϕNPQ	0.01
chr9_75466569	9	75466569	2021	ϕNPQ	0.01
chr5_217897564	5	217897564	2021	ϕNPQ	0.01
chr3_170056958	3	170056958	2021	ϕNPQ	0.01
chr2_206434763	2	206434763	2021	ϕNPQ	0.01
chr8_93048326	8	93048326	2021	ϕNPQ	0.01
chr2_87854668	2	87854668	2021	ϕNPQ	0.01
chr3_145979506	3	145979506	2021	ϕNPQ	0.01
chr4_186917182	4	186917182	2021	ϕNPQ	0.01
chr3_30167881	3	30167881	2021	ϕNPQ	0.01
chr5_156828601	5	156828601	2021	ϕNPQ	0.01
chr8_132029309	8	132029309	2021	ϕNPQ	0.01
chr8_180261278	8	180261278	2021	ϕNPQ	0.01
chr10_87710751	10	87710751	2021	ϕNPQ	0.01
chr10_15010669	10	15010669	2021	ϕNPQ	0.01
chr9_140363253	9	140363253	2021	ϕNPQ	0.01
chr3_194301453	3	194301453	2021	ϕNPQ	0.01
chr1_14202602	1	14202602	2021	ϕNPQ	0.01
chr8_178076742	8	178076742	2021	ϕNPQ	0.01
chr7_10146265	7	10146265	2021	ϕNPQ	0.01
chr2_35397840	2	35397840	2021	ϕNPQ	0.01
chr8_149771042	8	149771042	2021	ϕNPQ	0.01
chr9_148069763	9	148069763	2021	ϕNPQ	0.01
chr4_19685207	4	19685207	2021	ϕNPQ	0.01
chr1_153940870	1	153940870	2021	ϕNPQ	0.01
chr1_269115710	1	269115710	2021	ϕNPQ	0.01
chr8_36304139	8	36304139	2021	ϕNPQ	0.01
chr3_181184117	3	181184117	2021	ϕNPQ	0.01
chr6_107985823	6	107985823	2021	ϕNPQ	0.01
chr10_91213386	10	91213386	2021	ϕNPQ	0.01
chr2_30140157	2	30140157	2021	ϕNPQ	0.01
chr6_96019818	6	96019818	2021	ϕNPQ	0.01
chr4_196000918	4	196000918	2021	ϕNPQ	0.01
chr6_96010221	6	96010221	2021	ϕNPQ	0.01
chr3_133445660	3	133445660	2021	ϕNPQ	0.01
chr2_38055846	2	38055846	2021	ϕNPQ	0.01
chr7_114099038	7	114099038	2021	ϕNPQ	0.01
chr1_249504178	1	249504178	2021	ϕNPQ	0.01
chr7_35589231	7	35589231	2021	ϕNPQ	0.01
chr9_32455856	9	32455856	2021	ϕNPQ	0.01
chr6_106049265	6	106049265	2021	ϕNPQ	0.01
chr6_166339108	6	166339108	2021	ϕNPQ	0.01
chr5_93418055	5	93418055	2021	ϕNPQ	0.01
chr9_144700410	9	144700410	2021	ϕNPQ	0.01
chr3_115090893	3	115090893	2021	ϕNPQ	0.01
chr2_176117692	2	176117692	2021	ϕNPQ	0.01
chr3_56600898	3	56600898	2021	ϕNPQ	0.01
chr3_169872735	3	169872735	2021	ϕNPQ	0.01
chr1_287903766	1	287903766	2021	ϕNPQ	0.01
chr7_182483920	7	182483920	2021	ϕNPQ	0.01
chr3_193974621	3	193974621	2021	ϕNPQ	0.01
chr1_304144504	1	304144504	2022	Fv/Fm	0.47
chr1_62661444	1	62661444	2022	Fv/Fm	0.49
chr4_176943025	4	176943025	2022	Fv/Fm	0.01
chr6_49248251	6	49248251	2022	Fv/Fm	0.04
chr1_125428888	1	125428888	2022	Fv/Fm	0.01
chr1_24421589	1	24421589	2022	Fv/Fm	0.08
chr6_78565994	6	78565994	2022	Fv/Fm	0.01
chr9_53417437	9	53417437	2022	Fv/Fm	0.01
chr10_46295692	10	46295692	2022	Fv/Fm	0.01
chr4_18671778	4	18671778	2022	Fv/Fm	0.04
chr5_18973541	5	18973541	2022	Fv/Fm	0.14
chr7_124652877	7	124652877	2022	Fv/Fm	0.01
chr7_35223662	7	35223662	2022	Fv/Fm	0.01
chr9_13247237	9	13247237	2022	Fv/Fm	0.03
chr1_54902963	1	54902963	2022	Fv/Fm	0.01
chr10_50231186	10	50231186	2022	Fv/Fm	0.01
chr2_957176	2	957176	2022	Fv/Fm	0.01
chr5_174498287	5	174498287	2022	Fv/Fm	0.04
chr5_73820168	5	73820168	2022	Fv/Fm	0.05
chr6_18990114	6	18990114	2022	Fv/Fm	0.1
chr9_54893176	9	54893176	2022	Fv/Fm	0.14
chr2_183014514	2	183014514	2022	Fv/Fm	0.01
chr2_34288203	2	34288203	2022	Fv/Fm	0.01
chr4_15598651	4	15598651	2022	Fv/Fm	0.01
chr8_23075987	8	23075987	2022	Fv/Fm	0.01
chr1_44803047	1	44803047	2022	Fv/Fm	0.01
chr10_117089527	10	117089527	2022	Fv/Fm	0.01
chr10_6415666	10	6415666	2022	Fv/Fm	0.01
chr10_84039561	10	84039561	2022	Fv/Fm	0.01
chr4_27413859	4	27413859	2022	Fv/Fm	0.01
chr6_118847439	6	118847439	2022	Fv/Fm	0.05
chr6_155124987	6	155124987	2022	Fv/Fm	0.02
chr1_284311513	1	284311513	2022	Fv/Fm	0.01
chr2_130300692	2	130300692	2022	Fv/Fm	0.01
chr2_228704260	2	228704260	2022	Fv/Fm	0.02
chr7_164687647	7	164687647	2022	Fv/Fm	0.01
chr8_125038323	8	125038323	2022	Fv/Fm	0.01
chr9_127318555	9	127318555	2022	Fv/Fm	0.01
chr1_9046747	1	9046747	2022	Fv/Fm	0.01
chr10_147695751	10	147695751	2022	Fv/Fm	0.11
chr10_88070734	10	88070734	2022	Fv/Fm	0.06
chr4_28500336	4	28500336	2022	Fv/Fm	0.01
chr9_85740620	9	85740620	2022	Fv/Fm	0.04
chr10_87710353	10	87710353	2022	Fv/Fm	0.02
chr5_161341406	5	161341406	2022	Fv/Fm	0.01
chr5_18763852	5	18763852	2022	Fv/Fm	0.17
chr5_194975840	5	194975840	2022	Fv/Fm	0.01
chr8_145155499	8	145155499	2022	Fv/Fm	0.01
chr4_155299360	4	155299360	2022	Fv/Fm	0.06
chr8_133813687	8	133813687	2022	Fv/Fm	0.02
chr9_159934563	9	159934563	2022	Fv/Fm	0.01
chr9_5696091	9	5696091	2022	Fv/Fm	0.01
chr3_17317081	3	17317081	2022	Fv/Fm	0.02
chr1_120970470	1	120970470	2022	Fv/Fm	0.01
chr1_91187519	1	91187519	2022	Fv/Fm	0.01
chr5_210726575	5	210726575	2022	Fv/Fm	0.05
chr1_5076420	1	5076420	2022	Fv/Fm	0.01
chr3_17324654	3	17324654	2022	Fv/Fm	0.01
chr3_582466	3	582466	2022	Fv/Fm	0.01
chr9_55135799	9	55135799	2022	Fv/Fm	0.01
chr9_84272505	9	84272505	2022	Fv/Fm	0.01
chr2_81009628	2	81009628	2022	Fv/Fm	0.01
chr7_165664266	7	165664266	2022	Fv/Fm	0.01
chr8_140859188	8	140859188	2022	Fv/Fm	0.01
chr1_3440748	1	3440748	2022	Fv/Fm	0.02
chr5_194996754	5	194996754	2022	Fv/Fm	0.03
chr6_18990067	6	18990067	2022	Fv/Fm	0.16
chr10_61443307	10	61443307	2022	Fv/Fm	0.05
chr5_63058756	5	63058756	2022	Fv/Fm	0.01
chr8_155130592	8	155130592	2022	Fv/Fm	0.01
chr9_85759449	9	85759449	2022	Fv/Fm	0.01
chr3_113378628	3	113378628	2022	Fv/Fm	0.02
chr3_152086536	3	152086536	2022	Fv/Fm	0.01
chr4_18678107	4	18678107	2022	Fv/Fm	0.01
chr9_72098118	9	72098118	2022	Fv/Fm	0.01
chr3_220865503	3	220865503	2022	Fv/Fm	0.01
chr1_54478736	1	54478736	2022	Fv/Fm	0.01
chr10_10302720	10	10302720	2022	Fv/Fm	0.06
chr4_237991863	4	237991863	2022	Fv/Fm	0.01
chr4_11493169	4	11493169	2022	Fv/Fm	0.01
chr4_242999654	4	242999654	2022	Fv/Fm	0.01
chr8_76952538	8	76952538	2022	Fv/Fm	0.01
chr1_284127667	1	284127667	2022	Fv/Fm	0.01
chr10_89355097	10	89355097	2022	Fv/Fm	0.01
chr3_113373055	3	113373055	2022	Fv/Fm	0.01
chr8_148964781	8	148964781	2022	Fv/Fm	0.01
chr8_159420086	8	159420086	2022	Fv/Fm	0.01
chr10_100590464	10	100590464	2022	Fv/Fm	0.01
chr10_13216121	10	13216121	2022	Fv/Fm	0.01
chr2_67703607	2	67703607	2022	Fv/Fm	0.03
chr9_159931874	9	159931874	2022	Fv/Fm	0.01
chr1_157927739	1	157927739	2022	Fv/Fm	0.01
chr3_16736350	3	16736350	2022	Fv/Fm	0.01
chr5_193448715	5	193448715	2022	Fv/Fm	0.02
chr9_9191688	9	9191688	2022	Fv/Fm	0.01
chr7_138498762	7	138498762	2022	Fv/Fm	0.01
chr8_117868785	8	117868785	2022	Fv/Fm	0.01
chr8_1826904	8	1826904	2022	Fv/Fm	0.01
chr9_106830155	9	106830155	2022	Fv/Fm	0.01
chr1_117934118	1	117934118	2022	Fv/Fm	0.01
chr1_246208773	1	246208773	2022	Fv/Fm	0.01
chr6_97488499	6	97488499	2022	Fv/Fm	0.01
chr7_124383484	7	124383484	2022	Fv/Fm	0.01
chr9_127318266	9	127318266	2022	Fv/Fm	0.03
chr9_6030613	9	6030613	2022	Fv/Fm	0.01
chr10_95390655	10	95390655	2022	Fv/Fm	0.01
chr2_80960208	2	80960208	2022	Fv/Fm	0.01
chr3_205624316	3	205624316	2022	Fv/Fm	0.02
chr4_238966364	4	238966364	2022	Fv/Fm	0.01
chr5_148627900	5	148627900	2022	Fv/Fm	0.01
chr9_108275425	9	108275425	2022	Fv/Fm	0.01
chr9_7673720	9	7673720	2022	Fv/Fm	0.01
chr7_123682281	7	123682281	2022	Fv/Fm	0.01
chr10_95836658	10	95836658	2022	Fv/Fm	0.01
chr2_86099525	2	86099525	2022	Fv/Fm	0.02
chr3_214734703	3	214734703	2022	Fv/Fm	0.01
chr6_18990052	6	18990052	2022	Fv/Fm	0.01
chr6_72825728	6	72825728	2022	Fv/Fm	0.01
chr9_142471568	9	142471568	2022	Fv/Fm	0.01
chr1_212025799	1	212025799	2022	Fv/Fm	0.01
chr1_300689420	1	300689420	2022	Fv/Fm	0.01
chr10_72070610	10	72070610	2022	Fv/Fm	0.02
chr2_224090385	2	224090385	2022	Fv/Fm	0.01
chr9_86709597	9	86709597	2022	Fv/Fm	0.02
chr1_119797622	1	119797622	2022	Fv/Fm	0.01
chr10_61444881	10	61444881	2022	Fv/Fm	0.03
chr9_108263946	9	108263946	2022	Fv/Fm	0.01
chr10_5802941	10	5802941	2022	Fv/Fm	0.03
chr2_230009884	2	230009884	2022	Fv/Fm	0.02
chr9_86596970	9	86596970	2022	Fv/Fm	0.01
chr1_37761695	1	37761695	2022	Fv/Fm	0.01
chr3_167880622	3	167880622	2022	Fv/Fm	0.01
chr5_168083398	5	168083398	2022	Fv/Fm	0.01
chr7_126760899	7	126760899	2022	Fv/Fm	0.01
chr8_106503218	8	106503218	2022	Fv/Fm	0.01
chr8_37813045	8	37813045	2022	Fv/Fm	0.01
chr2_83058083	2	83058083	2022	Fv/Fm	0.01
chr4_19556779	4	19556779	2022	Fv/Fm	0.04
chr7_144701386	7	144701386	2022	Fv/Fm	0.01
chr7_153180177	7	153180177	2022	Fv/Fm	0.02
chr9_106402019	9	106402019	2022	Fv/Fm	0.01
chr1_121135886	1	121135886	2022	Fv/Fm	0.01
chr2_218138891	2	218138891	2022	Fv/Fm	0.01
chr4_203113092	4	203113092	2022	Fv/Fm	0.01
chr7_177046867	7	177046867	2022	Fv/Fm	0.01
chr8_135228961	8	135228961	2022	Fv/Fm	0.01
chr1_158896637	1	158896637	2022	Fv/Fm	0.02
chr3_219379942	3	219379942	2022	Fv/Fm	0.01
chr4_91084711	4	91084711	2022	Fv/Fm	0.01
chr5_149430131	5	149430131	2022	Fv/Fm	0.01
chr6_174126915	6	174126915	2022	Fv/Fm	0.01
chr9_160115982	9	160115982	2022	Fv/Fm	0.01
chr4_119144043	4	119144043	2022	Fv/Fm	0.03
chr8_36539444	8	36539444	2022	Fv/Fm	0.01
chr5_33587156	5	33587156	2022	Fv/Fm	0.01
chr1_44889121	1	44889121	2022	Fv/Fm	0.01
chr10_58381574	10	58381574	2022	Fv/Fm	0.01
chr10_4443903	10	4443903	2022	Fv/Fm	0.01
chr3_219380899	3	219380899	2022	Fv/Fm	0.02
chr1_48899290	1	48899290	2022	Fv/Fm	0.01
chr1_99323112	1	99323112	2022	Fv/Fm	0.01
chr3_204059330	3	204059330	2022	Fv/Fm	0.01
chr6_78145023	6	78145023	2022	Fv/Fm	0.01
chr10_49099655	10	49099655	2022	Fv/Fm	0.01
chr5_76663101	5	76663101	2022	Fv/Fm	0.01
chr9_127331324	9	127331324	2022	Fv/Fm	0.02
chr9_33225726	9	33225726	2022	Fv/Fm	0.04
chr1_192286222	1	192286222	2022	Fv/Fm	0.01
chr8_144663680	8	144663680	2022	Fv/Fm	0.01
chr9_157902002	9	157902002	2022	Fv/Fm	0.01
chr1_303441478	1	303441478	2022	Fv/Fm	0.01
chr5_151137853	5	151137853	2022	Fv/Fm	0.02
chr8_16860691	8	16860691	2022	Fv/Fm	0.01
chr1_118036722	1	118036722	2022	Fv/Fm	0.01
chr4_140442281	4	140442281	2022	Fv/Fm	0.01
chr4_190932576	4	190932576	2022	Fv/Fm	0.01
chr5_1638380	5	1638380	2022	Fv/Fm	0.02
chr8_137385210	8	137385210	2022	Fv/Fm	0.01
chr1_93037794	1	93037794	2022	Fv/Fm	0.01
chr9_70990613	9	70990613	2022	Fv/Fm	0.01
chr3_173728998	3	173728998	2022	Fv/Fm	0.01
chr5_33660620	5	33660620	2022	Fv/Fm	0.01
chr9_106402028	9	106402028	2022	Fv/Fm	0.01
chr1_204062469	1	204062469	2022	Fv/Fm	0.01
chr10_5863863	10	5863863	2022	Fv/Fm	0.01
chr3_235156268	3	235156268	2022	Fv/Fm	0.01
chr4_242887584	4	242887584	2022	Fv/Fm	0.01
chr9_127172410	9	127172410	2022	Fv/Fm	0.01
chr4_159408591	4	159408591	2022	Fv/Fm	0.01
chr5_186438212	5	186438212	2022	Fv/Fm	0.01
chr5_83927290	5	83927290	2022	Fv/Fm	0.01
chr1_289354185	1	289354185	2022	Fv/Fm	0.01
chr10_84301356	10	84301356	2022	Fv/Fm	0.01
chr3_152934414	3	152934414	2022	Fv/Fm	0.01
chr5_92007064	5	92007064	2022	Fv/Fm	0.01
chr10_146176755	10	146176755	2022	Fv/Fm	0.01
chr6_150621187	6	150621187	2022	Fv/Fm	0.01
chr7_172479801	7	172479801	2022	Fv/Fm	0.01
chr1_208177590	1	208177590	2022	Fv/Fm	0.01
chr3_209804916	3	209804916	2022	Fv/Fm	0.01
chr10_147878205	10	147878205	2022	Fv/Fm	0.01
chr5_210283910	5	210283910	2022	Fv/Fm	0.02
chr6_106204650	6	106204650	2022	Fv/Fm	0.01
chr1_183361786	1	183361786	2022	Fv/Fm	0.01
chr4_154054498	4	154054498	2022	Fv/Fm	0.01
chr4_24440480	4	24440480	2022	Fv/Fm	0.01
chr7_175882958	7	175882958	2022	Fv/Fm	0.01
chr8_134102134	8	134102134	2022	Fv/Fm	0.01
chr9_125329088	9	125329088	2022	Fv/Fm	0.01
chr1_277231779	1	277231779	2022	Fv/Fm	0.01
chr8_139347605	8	139347605	2022	Fv/Fm	0.01
chr1_216281015	1	216281015	2022	Fv/Fm	0.01
chr4_205331021	4	205331021	2022	Fv/Fm	0.01
chr8_112462428	8	112462428	2022	Fv/Fm	0.01
chr8_178046066	8	178046066	2022	Fv/Fm	0.01
chr9_127331780	9	127331780	2022	Fv/Fm	0.01
chr6_174209905	6	174209905	2022	Fv/Fm	0.01
chr7_16277322	7	16277322	2022	Fv/Fm	0.01
chr4_63440425	4	63440425	2022	Fv/Fm	0.01
chr10_65759202	10	65759202	2022	Fv/Fm	0.01
chr1_124873590	1	124873590	2022	Fv/Fm	0.01
chr10_146659186	10	146659186	2022	Fv/Fm	0.01
chr5_149431020	5	149431020	2022	Fv/Fm	0.01
chr9_79892919	9	79892919	2022	Fv/Fm	0.01
chr3_157764720	3	157764720	2022	Fv/Fm	0.01
chr5_59734308	5	59734308	2022	Fv/Fm	0.01
chr5_77845665	5	77845665	2022	Fv/Fm	0.01
chr3_196322921	3	196322921	2022	Fv/Fm	0.01
chr7_31999750	7	31999750	2022	Fv/Fm	0.01
chr8_39715170	8	39715170	2022	Fv/Fm	0.01
chr9_84867658	9	84867658	2022	Fv/Fm	0.02
chr2_230864900	2	230864900	2022	Fv/Fm	0.01
chr2_80931265	2	80931265	2022	Fv/Fm	0.01
chr8_36735196	8	36735196	2022	Fv/Fm	0.01
chr9_158554388	9	158554388	2022	Fv/Fm	0.01
chr1_291863337	1	291863337	2022	Fv/Fm	0.01
chr9_125935393	9	125935393	2022	Fv/Fm	0.01
chr8_168860643	8	168860643	2022	Fv/Fm	0.01
chr3_10402908	3	10402908	2022	Fv/Fm	0.01
chr3_138180536	3	138180536	2022	Fv/Fm	0.01
chr3_202599134	3	202599134	2022	Fv/Fm	0.01
chr3_228740043	3	228740043	2022	Fv/Fm	0.01
chr1_3466865	1	3466865	2022	ϕNO	0.01
chr10_61394529	10	61394529	2022	ϕNO	0.1
chr4_172155326	4	172155326	2022	ϕNO	0.22
chr8_142450090	8	142450090	2022	ϕNO	0.01
chr1_217080589	1	217080589	2022	ϕNO	0.01
chr10_63123412	10	63123412	2022	ϕNO	0.01
chr10_77873074	10	77873074	2022	ϕNO	0.06
chr5_43530759	5	43530759	2022	ϕNO	0.01
chr5_62143858	5	62143858	2022	ϕNO	0.02
chr7_144731266	7	144731266	2022	ϕNO	0.08
chr7_165666120	7	165666120	2022	ϕNO	0.1
chr7_177298626	7	177298626	2022	ϕNO	0.01
chr2_70666564	2	70666564	2022	ϕNO	0.01
chr9_2953784	9	2953784	2022	ϕNO	0.01
chr9_50387610	9	50387610	2022	ϕNO	0.09
chr1_165732164	1	165732164	2022	ϕNO	0.02
chr2_113731620	2	113731620	2022	ϕNO	0.01
chr3_234159553	3	234159553	2022	ϕNO	0.01
chr4_214320712	4	214320712	2022	ϕNO	0.01
chr5_18743072	5	18743072	2022	ϕNO	0.01
chr8_112066946	8	112066946	2022	ϕNO	0.01
chr1_271263290	1	271263290	2022	ϕNO	0.01
chr10_61377705	10	61377705	2022	ϕNO	0.14
chr3_204921672	3	204921672	2022	ϕNO	0.02
chr9_71636823	9	71636823	2022	ϕNO	0.01
chr1_46252142	1	46252142	2022	ϕNO	0.01
chr6_160502152	6	160502152	2022	ϕNO	0.01
chr7_138442488	7	138442488	2022	ϕNO	0.01
chr8_144643881	8	144643881	2022	ϕNO	0.01
chr9_127306776	9	127306776	2022	ϕNO	0.01
chr1_233996756	1	233996756	2022	ϕNO	0.01
chr1_3127773	1	3127773	2022	ϕNO	0.02
chr5_212891758	5	212891758	2022	ϕNO	0.01
chr9_16439892	9	16439892	2022	ϕNO	0.01
chr1_307395415	1	307395415	2022	ϕNO	0.02
chr3_122807771	3	122807771	2022	ϕNO	0.01
chr5_149523194	5	149523194	2022	ϕNO	0.01
chr9_78593020	9	78593020	2022	ϕNO	0.02
chr10_134765483	10	134765483	2022	ϕNO	0.01
chr3_187038992	3	187038992	2022	ϕNO	0.01
chr3_31202895	3	31202895	2022	ϕNO	0.01
chr3_35186293	3	35186293	2022	ϕNO	0.01
chr9_157913307	9	157913307	2022	ϕNO	0.01
chr2_192301126	2	192301126	2022	ϕNO	0.01
chr9_142919672	9	142919672	2022	ϕNO	0.01
chr3_230979404	3	230979404	2022	ϕNO	0.01
chr5_149713497	5	149713497	2022	ϕNO	0.01
chr5_45349159	5	45349159	2022	ϕNO	0.01
chr1_219314432	1	219314432	2022	ϕNO	0.01
chr2_22331862	2	22331862	2022	ϕNO	0.01
chr3_196183188	3	196183188	2022	ϕNO	0.01
chr1_262818839	1	262818839	2022	ϕNO	0.01
chr6_65800221	6	65800221	2022	ϕNO	0.01
chr3_175994680	3	175994680	2022	ϕNO	0.01
chr5_18743230	5	18743230	2022	ϕNO	0.01
chr5_20990209	5	20990209	2022	ϕNO	0.01
chr2_49433353	2	49433353	2022	ϕNO	0.01
chr7_182033271	7	182033271	2022	ϕNO	0.01
chr9_83577672	9	83577672	2022	ϕNO	0.01
chr10_5674260	10	5674260	2022	ϕNO	0.01
chr5_78315457	5	78315457	2022	ϕNO	0.01
chr9_78600370	9	78600370	2022	ϕNO	0.01
chr4_26974694	4	26974694	2022	ϕNO	0.01
chr7_121002984	7	121002984	2022	ϕNO	0.01
chr1_247991219	1	247991219	2022	ϕNO	0.01
chr1_289593071	1	289593071	2022	ϕNO	0.01
chr10_61388688	10	61388688	2022	ϕNO	0.01
chr4_208521342	4	208521342	2022	ϕNO	0.01
chr5_20993367	5	20993367	2022	ϕNO	0.02
chr8_132929581	8	132929581	2022	ϕNO	0.02
chr9_78869139	9	78869139	2022	ϕNO	0.01
chr10_61393185	10	61393185	2022	ϕNO	0.01
chr5_149563363	5	149563363	2022	ϕNO	0.01
chr5_175720992	5	175720992	2022	ϕNO	0.01
chr3_123889102	3	123889102	2022	ϕNO	0.02
chr5_153395232	5	153395232	2022	ϕNO	0.01
chr10_146352019	10	146352019	2022	ϕNO	0.01
chr4_30813596	4	30813596	2022	ϕNO	0.01
chr8_130797918	8	130797918	2022	ϕNO	0.01
chr2_113702833	2	113702833	2022	ϕNO	0.01
chr1_183173426	1	183173426	2022	ϕNO	0.01
chr2_216342790	2	216342790	2022	ϕNO	0.01
chr3_170368623	3	170368623	2022	ϕNO	0.01
chr4_177073821	4	177073821	2022	ϕNO	0.01
chr3_234685420	3	234685420	2022	ϕNO	0.01
chr6_115048695	6	115048695	2022	ϕNO	0.01
chr6_177189643	6	177189643	2022	ϕNO	0.01
chr7_92101786	7	92101786	2022	ϕNO	0.01
chr1_100777138	1	100777138	2022	ϕNO	0.01
chr2_126921751	2	126921751	2022	ϕNO	0.01
chr2_14221061	2	14221061	2022	ϕNO	0.02
chr3_196119640	3	196119640	2022	ϕNO	0.01
chr6_142788206	6	142788206	2022	ϕNO	0.01
chr1_244286217	1	244286217	2022	ϕNO	0.01
chr1_287116849	1	287116849	2022	ϕNO	0.01
chr3_8562494	3	8562494	2022	ϕNO	0.01
chr5_172390169	5	172390169	2022	ϕNO	0.01
chr7_131777215	7	131777215	2022	ϕNO	0.01
chr2_190515943	2	190515943	2022	ϕNO	0.01
chr2_237547118	2	237547118	2022	ϕNO	0.01
chr3_143564807	3	143564807	2022	ϕNO	0.01
chr1_174384963	1	174384963	2022	ϕNO	0.01
chr1_292323994	1	292323994	2022	ϕNO	0.01
chr8_158722974	8	158722974	2022	ϕNO	0.01
chr9_127306257	9	127306257	2022	ϕNO	0.01
chr4_145224875	4	145224875	2022	ϕNO	0.01
chr5_149391256	5	149391256	2022	ϕNO	0.01
chr8_155048343	8	155048343	2022	ϕNO	0.01
chr8_23068017	8	23068017	2022	ϕNO	0.01
chr9_33225660	9	33225660	2022	ϕNO	0.01
chr5_143177305	5	143177305	2022	ϕNO	0.01
chr5_150012412	5	150012412	2022	ϕNO	0.01
chr5_62649222	5	62649222	2022	ϕNO	0.01
chr6_139402294	6	139402294	2022	ϕNO	0.01
chr5_74613862	5	74613862	2022	ϕNO	0.01
chr9_127537839	9	127537839	2022	ϕNO	0.01
chr1_3117281	1	3117281	2022	ϕNO	0.01
chr3_68793566	3	68793566	2022	ϕNO	0.01
chr4_178782306	4	178782306	2022	ϕNO	0.01
chr4_248830416	4	248830416	2022	ϕNO	0.01
chr9_144759534	9	144759534	2022	ϕNO	0.01
chr3_14761120	3	14761120	2022	ϕNO	0.01
chr9_66240096	9	66240096	2022	ϕNO	0.01
chr1_3438426	1	3438426	2022	ϕNO	0.01
chr10_147599490	10	147599490	2022	ϕNO	0.01
chr10_72551217	10	72551217	2022	ϕNO	0.01
chr3_176260141	3	176260141	2022	ϕNO	0.01
chr9_84567540	9	84567540	2022	ϕNO	0.01
chr1_297678582	1	297678582	2022	ϕNO	0.01
chr3_150319965	3	150319965	2022	ϕNO	0.01
chr2_235919654	2	235919654	2022	ϕNO	0.01
chr3_59878557	3	59878557	2022	ϕNO	0.01
chr5_201614035	5	201614035	2022	ϕNO	0.01
chr10_116681375	10	116681375	2022	ϕNO	0.01
chr3_204179449	3	204179449	2022	ϕNO	0.01
chr8_5475210	8	5475210	2022	ϕNO	0.01
chr3_8217737	3	8217737	2022	ϕNPQ	0.01
chr2_76180099	2	76180099	2022	ϕNPQ	0.01
chr3_184920162	3	184920162	2022	ϕNPQ	0.01
chr3_196328452	3	196328452	2022	ϕNPQ	0.01
chr4_80598524	4	80598524	2022	ϕNPQ	0.01
chr7_124138072	7	124138072	2022	ϕNPQ	0.01
chr8_159427588	8	159427588	2022	ϕNPQ	0.01
chr3_222317646	3	222317646	2022	ϕNPQ	0.01
chr2_9344461	2	9344461	2022	ϕNPQ	0.01
chr3_202667047	3	202667047	2022	ϕNPQ	0.01
chr5_35331418	5	35331418	2022	ϕNPQ	0.01
chr10_61343930	10	61343930	2022	ϕNPQ	0.01
chr2_81009038	2	81009038	2022	ϕNPQ	0.01
chr3_130843831	3	130843831	2022	ϕNPQ	0.01
chr1_183736692	1	183736692	2022	ϕNPQ	0.01
chr1_121485685	1	121485685	2022	ϕNPQ	0.01
chr1_144829636	1	144829636	2022	ϕNPQ	0.01
chr1_186531453	1	186531453	2022	ϕNPQ	0.01
chr2_135216260	2	135216260	2022	ϕNPQ	0.01
chr5_185854048	5	185854048	2022	ϕNPQ	0.01
chr2_80930814	2	80930814	2022	ϕNPQ	0.01
chr3_174692736	3	174692736	2022	ϕNPQ	0.01
chr6_118917458	6	118917458	2022	ϕNPQ	0.01
chr9_85926678	9	85926678	2022	ϕNPQ	0.01
chr10_120450250	10	120450250	2022	ϕNPQ	0.01
chr6_175512495	6	175512495	2022	ϕNPQ	0.01
chr8_154291737	8	154291737	2022	ϕNPQ	0.01
chr3_174950457	3	174950457	2022	ϕNPQ	0.01
chr8_4939456	8	4939456	2022	ϕNPQ	0.01
chr2_95843214	2	95843214	2022	ϕNPQ	0.01
chr5_177808477	5	177808477	2022	ϕNPQ	0.02
chr7_183195681	7	183195681	2022	ϕNPQ	0.01
chr8_18959610	8	18959610	2022	ϕNPQ	0.01
chr8_69188652	8	69188652	2022	ϕNPQ	0.01
chr4_248764101	4	248764101	2022	ϕNPQ	0.01
chr5_170697437	5	170697437	2022	ϕNPQ	0.01
chr8_134098013	8	134098013	2022	ϕNPQ	0.01
chr10_138916190	10	138916190	2022	ϕNPQ	0.01
chr2_218081516	2	218081516	2022	ϕNPQ	0.01
chr6_158128461	6	158128461	2022	ϕNPQ	0.01
chr7_147256148	7	147256148	2022	ϕNPQ	0.01
chr6_174185078	6	174185078	2022	ϕNPQ	0.01
chr6_71500117	6	71500117	2022	ϕNPQ	0.01
chr10_37946247	10	37946247	2022	ϕNPQ	0.01
chr4_41432399	4	41432399	2022	ϕNPQ	0.01
chr9_32768573	9	32768573	2022	ϕNPQ	0.01
chr9_6237829	9	6237829	2022	ϕNPQ	0.01
chr2_30110512	2	30110512	2022	ϕNPQ	0.01
chr8_15297947	8	15297947	2022	ϕNPQ	0.01
chr3_123485121	3	123485121	2022	ϕNPQ	0.01
chr6_102213828	6	102213828	2022	ϕNPQ	0.01
chr1_303599721	1	303599721	2022	ϕNPQ	0.01
chr3_190490049	3	190490049	2022	ϕNPQ	0.03
chr1_281784706	1	281784706	2022	ϕNPQ	0.01
chr1_283057192	1	283057192	2022	ϕNPQ	0.01
chr4_248651460	4	248651460	2022	ϕNPQ	0.01
chr4_36714958	4	36714958	2022	ϕNPQ	0.01
chr7_2330281	7	2330281	2022	ϕNPQ	0.01
chr1_282641072	1	282641072	2022	ϕNPQ	0.01
chr1_53141835	1	53141835	2022	ϕNPQ	0.01
chr10_128576705	10	128576705	2022	ϕNPQ	0.01
chr6_175515525	6	175515525	2022	ϕNPQ	0.01
chr10_32674797	10	32674797	2022	ϕNPQ	0.01
chr7_175068375	7	175068375	2022	ϕNPQ	0.02
chr1_158730948	1	158730948	2022	ϕNPQ	0.02
chr10_85567908	10	85567908	2022	ϕNPQ	0.01
chr2_47294738	2	47294738	2022	ϕNPQ	0.01
chr7_17627797	7	17627797	2022	ϕNPQ	0.01
chr4_146350792	4	146350792	2022	ϕNPQ	0.01
chr1_92791884	1	92791884	2022	ϕNPQ	0.01
chr2_102868037	2	102868037	2022	ϕNPQ	0.01
chr6_119620765	6	119620765	2022	ϕNPQ	0.01
chr5_158408706	5	158408706	2022	ϕNPQ	0.01
chr1_229137996	1	229137996	2022	ϕNPQ	0.01
chr1_54912773	1	54912773	2022	ϕNPQ	0.01
chr6_179990953	6	179990953	2022	ϕNPQ	0.01
chr2_82922988	2	82922988	2022	ϕNPQ	0.01
chr5_10671093	5	10671093	2022	ϕNPQ	0.01
chr7_165191415	7	165191415	2022	ϕNPQ	0.01
chr3_216205077	3	216205077	2022	ϕNPQ	0.01
chr1_72336139	1	72336139	2022	ϕNPQ	0.01
chr3_15411498	3	15411498	2022	ϕNPQ	0.01
chr2_82857260	2	82857260	2022	ϕNPQ	0.01
chr6_133163965	6	133163965	2022	ϕNPQ	0.01
chr7_153120338	7	153120338	2022	ϕNPQ	0.01
chr3_21775512	3	21775512	2022	ϕNPQ	0.01
chr5_220899479	5	220899479	2022	ϕNPQ	0.01
chr5_36185905	5	36185905	2022	ϕNPQ	0.01
chr2_230726396	2	230726396	2022	ϕNPQ	0.01
chr3_113376576	3	113376576	2022	ϕNPQ	0.01
chr4_34902771	4	34902771	2022	ϕNPQ	0.01
chr10_81672644	10	81672644	2022	ϕNPQ	0.01
chr2_6217311	2	6217311	2022	ϕNPQ	0.01
chr9_147417332	9	147417332	2022	ϕNPQ	0.01
chr9_41347472	9	41347472	2022	ϕNPQ	0.01
chr2_81113668	2	81113668	2022	ϕNPQ	0.01
chr10_18452995	10	18452995	2022	ϕNPQ	0.01
chr2_18999709	2	18999709	2022	ϕNPQ	0.01
chr5_136498217	5	136498217	2022	ϕNPQ	0.01
chr5_18006433	5	18006433	2022	ϕNPQ	0.01
chr2_28982626	2	28982626	2022	ϕNPQ	0.01
chr3_196339546	3	196339546	2022	ϕNPQ	0.01
chr8_107300348	8	107300348	2022	ϕNPQ	0.01
chr1_45977746	1	45977746	2022	ϕNPQ	0.01
chr4_186567832	4	186567832	2022	ϕNPQ	0.01
chr7_106285274	7	106285274	2022	ϕNPQ	0.01
chr9_160014895	9	160014895	2022	ϕNPQ	0.01
chr1_92881100	1	92881100	2022	ϕNPQ	0.01
chr10_80436986	10	80436986	2022	ϕNPQ	0.01
chr1_208112939	1	208112939	2022	ϕNPQ	0.01
chr6_118917219	6	118917219	2022	ϕNPQ	0.01
chr9_66393758	9	66393758	2022	ϕNPQ	0.01
chr1_91176265	1	91176265	2022	ϕNPQ	0.01
chr7_23747363	7	23747363	2022	ϕNPQ	0.01
chr8_34700332	8	34700332	2022	ϕNPQ	0.01
chr9_13211677	9	13211677	2022	ϕNPQ	0.01
chr1_5542069	1	5542069	2022	ϕNPQ	0.01
chr3_176691797	3	176691797	2022	ϕNPQ	0.01
chr4_18026735	4	18026735	2022	ϕNPQ	0.01
chr6_119487148	6	119487148	2022	ϕNPQ	0.01
chr1_284142536	1	284142536	2022	ϕNPQ	0.01
chr10_150642699	10	150642699	2022	ϕNPQ	0.01
chr4_186345211	4	186345211	2022	ϕNPQ	0.01
chr4_80082147	4	80082147	2022	ϕNPQ	0.01
chr6_72931676	6	72931676	2022	ϕNPQ	0.01
chr10_151410210	10	151410210	2022	ϕNPQ	0.01
chr5_153163801	5	153163801	2022	ϕNPQ	0.01
chr8_107300370	8	107300370	2022	ϕNPQ	0.01
chr8_13197401	8	13197401	2022	ϕNPQ	0.01
chr7_182137814	7	182137814	2022	ϕNPQ	0.01
chr9_147284785	9	147284785	2022	ϕNPQ	0.01
chr1_294844382	1	294844382	2022	ϕNPQ	0.01
chr5_131410417	5	131410417	2022	ϕNPQ	0.01
chr7_151268274	7	151268274	2022	ϕNPQ	0.01
chr5_15819901	5	15819901	2022	ϕNPQ	0.01
chr9_24964255	9	24964255	2022	ϕNPQ	0.01
chr1_291845133	1	291845133	2022	ϕNPQ	0.01
chr4_71020228	4	71020228	2022	ϕNPQ	0.01
chr5_148148188	5	148148188	2022	ϕNPQ	0.01
chr2_154566869	2	154566869	2022	ϕNPQ	0.01
chr6_169652377	6	169652377	2022	ϕNPQ	0.01
chr1_62661444	1	62661444	2022	ϕNO	0.02
chr1_24421589	1	24421589	2022	ϕNO	0.01
chr5_18973541	5	18973541	2022	ϕNO	0.03
chr6_18990114	6	18990114	2022	ϕNO	0.02
chr9_54893176	9	54893176	2022	ϕNO	0.02
chr9_127318555	9	127318555	2022	ϕNO	0.01
chr5_18763852	5	18763852	2022	ϕNO	0.02
chr5_210726575	5	210726575	2022	ϕNO	0.01
chr1_3440748	1	3440748	2022	ϕNO	0.03
chr1_284127667	1	284127667	2022	ϕNO	0.01
chr8_117868785	8	117868785	2022	ϕNO	0.01
chr10_61444881	10	61444881	2022	ϕNO	0.01
chr10_5802941	10	5802941	2022	ϕNO	0.01
chr9_86596970	9	86596970	2022	ϕNO	0.01
chr3_219379942	3	219379942	2022	ϕNO	0.06
chr4_119144043	4	119144043	2022	ϕNO	0.06
chr3_219380899	3	219380899	2022	ϕNO	0.07
chr9_127331324	9	127331324	2022	ϕNO	0.02
chr8_134102134	8	134102134	2022	ϕNO	0.01
chr9_79892919	9	79892919	2022	ϕNO	0.02
chr1_304144504	1	304144504	2022	ϕNPQ	0.4
chr1_62661444	1	62661444	2022	ϕNPQ	0.49
chr1_24421589	1	24421589	2022	ϕNPQ	0.08
chr4_18671778	4	18671778	2022	ϕNPQ	0.17
chr5_18973541	5	18973541	2022	ϕNPQ	0.21
chr9_13247237	9	13247237	2022	ϕNPQ	0.01
chr1_54902963	1	54902963	2022	ϕNPQ	0.01
chr5_174498287	5	174498287	2022	ϕNPQ	0.02
chr6_18990114	6	18990114	2022	ϕNPQ	0.06
chr9_54893176	9	54893176	2022	ϕNPQ	0.02
chr8_23075987	8	23075987	2022	ϕNPQ	0.02
chr6_118847439	6	118847439	2022	ϕNPQ	0.03
chr2_130300692	2	130300692	2022	ϕNPQ	0.05
chr2_228704260	2	228704260	2022	ϕNPQ	0.01
chr10_147695751	10	147695751	2022	ϕNPQ	0.02
chr9_85740620	9	85740620	2022	ϕNPQ	0.01
chr10_87710353	10	87710353	2022	ϕNPQ	0.02
chr5_18763852	5	18763852	2022	ϕNPQ	0.05
chr5_194975840	5	194975840	2022	ϕNPQ	0.02
chr4_155299360	4	155299360	2022	ϕNPQ	0.09
chr8_133813687	8	133813687	2022	ϕNPQ	0.01
chr5_210726575	5	210726575	2022	ϕNPQ	0.1
chr3_17324654	3	17324654	2022	ϕNPQ	0.01
chr5_194996754	5	194996754	2022	ϕNPQ	0.03
chr6_18990067	6	18990067	2022	ϕNPQ	0.25
chr10_61443307	10	61443307	2022	ϕNPQ	0.01
chr3_113378628	3	113378628	2022	ϕNPQ	0.01
chr10_10302720	10	10302720	2022	ϕNPQ	0.02
chr4_11493169	4	11493169	2022	ϕNPQ	0.01
chr2_67703607	2	67703607	2022	ϕNPQ	0.03
chr1_117934118	1	117934118	2022	ϕNPQ	0.03
chr9_127318266	9	127318266	2022	ϕNPQ	0.03
chr3_205624316	3	205624316	2022	ϕNPQ	0.01
chr10_72070610	10	72070610	2022	ϕNPQ	0.01
chr10_61444881	10	61444881	2022	ϕNPQ	0.01
chr10_5802941	10	5802941	2022	ϕNPQ	0.01
chr2_230009884	2	230009884	2022	ϕNPQ	0.02
chr4_19556779	4	19556779	2022	ϕNPQ	0.02
chr9_106402019	9	106402019	2022	ϕNPQ	0.01
chr4_119144043	4	119144043	2022	ϕNPQ	0.01
chr9_127331324	9	127331324	2022	ϕNPQ	0.01
chr9_33225726	9	33225726	2022	ϕNPQ	0.08
chr8_144663680	8	144663680	2022	ϕNPQ	0.01
chr5_151137853	5	151137853	2022	ϕNPQ	0.01
chr9_106402028	9	106402028	2022	ϕNPQ	0.04
chr9_127172410	9	127172410	2022	ϕNPQ	0.01
chr5_186438212	5	186438212	2022	ϕNPQ	0.01
chr7_172479801	7	172479801	2022	ϕNPQ	0.01
chr5_210283910	5	210283910	2022	ϕNPQ	0.02
chr8_134102134	8	134102134	2022	ϕNPQ	0.01
chr8_178046066	8	178046066	2022	ϕNPQ	0.01
chr9_79892919	9	79892919	2022	ϕNPQ	0.01
chr8_36735196	8	36735196	2022	ϕNPQ	0.01
chr10_146659836	10	146659836	2022	ϕNPQ	0.01
chr1_241305813	1	241305813	2022	ϕNPQ	0.03
chr1_99336196	1	99336196	2022	ϕNPQ	0.01
chr3_205707005	3	205707005	2022	ϕNPQ	0.06
chr2_102293386	2	102293386	2022	ϕNPQ	0.01
chr8_144029148	8	144029148	2022	ϕNPQ	0.01
chr3_137799786	3	137799786	2022	ϕNPQ	0.01
chr9_11153053	9	11153053	2022	ϕNPQ	0.1
chr2_113168407	2	113168407	2022	ϕNPQ	0.02
chr5_156966874	5	156966874	2022	ϕNPQ	0.01
chr8_157237607	8	157237607	2022	ϕNPQ	0.01
chr9_83033097	9	83033097	2022	ϕNPQ	0.01
chr1_217367003	1	217367003	2022	ϕNPQ	0.01
chr2_231454426	2	231454426	2022	ϕNPQ	0.01
chr4_80498868	4	80498868	2022	ϕNPQ	0.01
chr10_146659786	10	146659786	2022	ϕNPQ	0.01
chr8_22953410	8	22953410	2022	ϕNPQ	0.01
chr3_206266565	3	206266565	2022	ϕNPQ	0.01
chr6_160622697	6	160622697	2022	ϕNPQ	0.01
chr7_14366258	7	14366258	2022	ϕNPQ	0.01
chr6_120651793	6	120651793	2022	ϕNPQ	0.02
chr6_118553870	6	118553870	2022	ϕNPQ	0.02
chr3_196183188	3	196183188	2022	ϕNPQ	0.01
chr9_33225660	9	33225660	2022	ϕNPQ	0.01
chr9_66240096	9	66240096	2022	ϕNPQ	0.01
Year, the year in which the SNP was identified in the GWAS analysis. RMIP, the resampling model inclusion probability (RMIP) value from GWAS associated with the corresponding fluorescence trait.

## Sheet: ST5. Neighber SNPs from Others
Supplemental Table 5. Neighbor SNPs from Sahay et al. 2024
Current GWAS result				Sahay et al., 2024 GWAS result
SNP	Year	Trait	RMIP	within 10kb	within 10~50kb
chr1:39614496	2021	ϕNO	0.11		chr1:39626640
chr3:56600705	2021	ϕNPQ	0.36		chr3:56640348
chr7:10158810	2021	ϕNPQ	0.14		chr7:10142270
chr8:37792190	2021	Fv/Fm	0.1	chr8:37792107	chr8:37746635, chr8:37813045, chr8:37744785 ,chr8:37817294 , chr8:37742363 ,chr8:37744785, chr8:37746379, chr8:37746635, chr8:37751564, chr8:37753691, chr8:37755083, chr8:37781984, chr8:37782032, chr8:37810312, chr8:37810883, chr8:37812414, chr8:37813045, chr8:37817294, chr8:37818129, chr8:37822359, chr8:37838914

## Sheet: ST6. Fluorescence Data
Supplemental Table 6. Fluorescence Data of Photosyntheyic Fluorescence Phenotype and Environmental Factors across 3 Years
Year	Genotype	Fv’/Fm’or Fv/Fm	ϕNO	ϕNPQ	Ambient.Humidity	Ambient.Temperature	Leaf.Temperature	Light.Intensity	Day	Time.of.Day	MultiSpeQ	Column	Row
2020	B97	0.648	0.225	0.37	71.372	27.78	28.53	1481.11	1	13.35	G4	1	1
2020	B97	0.663	0.213	0.316	60.653	31.11	30.15	1554.41	2	14.5853	R3	1	1
2020	B97	0.672	0.219	0.303	70.262	25.94	27.29	1479.69	4	14.9458	R2	1	1
2020	NS501	0.57	0.146	0.392	71.48	28.04	29.69	1667.26	1	14.9558	G4	2	1
2020	NS501	0.69	0.183	0.218	60.121	31.22	27.93	1258.63	2	13.3622	R3	2	1
2020	NS501	0.717	0.185	0.172	69.567	26.23	25.57	887.844	4	14.5947	R2	2	1
2020	LH59	0.59	0.177	0.423	69.771	28.3	28.49	1702.36	1	14.9658	G4	3	1
2020	LH59	0.711	0.21	0.206	59.742	31.33	28.93	1393.32	2	14.6042	R3	3	1
2020	LH59	0.539	0.161	0.508	68.667	26.52	28.17	1472.62	4	13.3742	R2	3	1
2020	PHRE1	0.604	0.178	0.392	68.179	28.53	28.07	1700.48	1	14.6131	G4	4	1
2020	PHRE1	0.678	0.245	0.322	59.754	31.43	28.49	1701.88	2	13.385	R3	4	1
2020	PHRE1	0.637	0.246	0.44	67.793	26.78	27.25	1525.63	4	14.975	R2	4	1
2020	PHR63	0.62	0.225	0.449	67.216	28.78	27.81	1739.47	1	14.6222	G4	5	1
2020	PHR63	0.68	0.275	0.357	59.306	31.55	28.31	1813.2	2	13.3958	R3	5	1
2020	PHR63	0.555	0.179	0.524	67.196	27.04	27.71	1649.66	4	14.9842	R2	5	1
2020	LH74	0.627	0.164	0.313	66.641	29.07	29.29	1407.57	1	13.4053	G4	6	1
2020	LH74	0.68	0.251	0.325	59.999	31.66	28.85	1854.47	2	14.6306	R3	6	1
2020	LH74	0.512	0.142	0.52	66.93	27.27	28.03	1247.6	4	14.995	R2	6	1
2020	R227	0.699	0.186	0.205	64.618	29.71	29.47	1113.82	1	13.4142	G4	7	1
2020	R227	0.665	0.252	0.366	60.478	31.76	29.37	1886.04	2	14.6389	R3	7	1
2020	R227	0.532	0.16	0.529	66.917	27.5	30.05	1724.83	4	15.0253	R2	7	1
2020	Pa405	0.705	0.259	0.271	64.465	29.9	28.57	1417.41	1	14.6483	G4	8	1
2020	Pa405	0.75	0.296	0.185	60.018	31.89	29.93	1322.37	2	13.4231	R3	8	1
2020	Pa405	0.538	0.16	0.509	66.461	27.71	28.89	1691.69	4	15.0356	R2	8	1
2020	B85	0.593	0.167	0.392	63.824	30.07	29.11	1655.32	1	14.6575	G4	9	1
2020	B85	0.683	0.202	0.255	59.519	31.99	30.37	1209.11	2	13.4325	R3	9	1
2020	B85	0.487	0.136	0.561	64.881	27.92	28.93	1714.65	4	15.0447	R2	9	1
2020	B97	0.66	0.269	0.407	64.034	30.28	29.97	1605.69	1	13.4411	G4	10	1
2020	B97	0.657	0.216	0.336	59.864	32.09	28.93	1644.74	2	14.6653	R3	10	1
2020	B97	0.612	0.224	0.469	63.168	28.1	25.91	1690.83	4	15.0547	R2	10	1
2020	A508	0.546	0.144	0.44	63.701	30.47	28.81	1748.59	1	15.0636	G4	11	1
2020	A508	0.747	0.387	0.253	59.451	32.21	29.69	1661.06	2	13.4506	R3	11	1
2020	A508	0.564	0.173	0.481	62.473	28.28	27.03	1648.17	4	14.6742	R2	11	1
2020	B97	0.635	0.212	0.382	63.511	30.65	28.63	1620.84	1	14.6836	G4	12	1
2020	B97	0.611	0.191	0.402	59.607	32.32	30.05	1859.48	2	15.0725	R3	12	1
2020	B97	0.644	0.189	0.322	62.985	28.46	28.17	1863.99	4	13.4597	R2	12	1
2020	N7A	0.617	0.16	0.325	63.775	30.84	30.01	1464.34	1	14.6914	G4	13	1
2020	N7A	0.633	0.203	0.371	59.548	32.41	29.01	1855.12	2	13.4689	R3	13	1
2020	N7A	0.533	0.154	0.503	63.221	28.65	29.93	1678.27	4	15.0822	R2	13	1
2020	Mo3	0.636	0.171	0.308	63.406	31.03	30.11	1251.94	1	13.4781	G4	14	1
2020	Mo3	0.718	0.215	0.198	59.707	32.53	29.55	1530.46	2	14.7014	R3	14	1
2020	Mo3	0.671	0.278	0.388	62.861	28.83	27.89	1464.03	4	15.0908	R2	14	1
2020	B97	0.577	0.15	0.388	63.071	31.22	30.83	1407.02	1	13.4875	G4	15	1
2020	B97	0.669	0.216	0.305	60.044	32.63	29.55	1579.82	2	15.1006	R3	15	1
2020	B97	0.646	0.198	0.332	61.144	29.02	26.47	1661.36	4	14.7108	R2	15	1
2020	DK6M502A	0.622	0.198	0.388	62.497	31.4	29.69	1281.26	1	15.1092	G4	16	1
2020	DK6M502A	0.726	0.218	0.183	58.655	32.71	31.01	1295.92	2	14.7181	R3	16	1
2020	DK6M502A	0.538	0.162	0.517	59.365	29.21	27.29	1750.06	4	13.4992	R2	16	1
2020	A15	0.613	0.156	0.325	61.803	31.61	27.75	1482.82	1	14.7283	G4	17	1
2020	A15	0.718	0.253	0.231	57.951	32.82	27.75	1652.85	2	13.5083	R3	17	1
2020	A15	0.671	0.284	0.395	59.772	29.39	26.11	1737.1	4	15.1186	R2	17	1
2020	B97	0.668	0.184	0.262	60.794	31.77	27.71	1147.2	1	14.7372	G4	18	1
2020	B97	0.703	0.201	0.213	58.105	32.91	29.93	1276.94	2	13.5167	R3	18	1
2020	B97	0.732	0.412	0.324	60.343	29.56	28.21	1704.24	4	15.1292	R2	18	1
2020	CO245	0.555	0.174	0.505	59.72	31.94	29.75	1163.48	1	13.5286	G4	19	1
2020	CO245	0.606	0.171	0.372	58.32	33	30.05	1696.21	2	14.7467	R3	19	1
2020	CO245	0.675	0.339	0.458	59.486	29.78	28.11	1405.94	4	15.1386	R2	19	1
2020	K64	0.649	0.189	0.309	59.984	32.06	29.55	1525.04	1	13.5381	G4	20	1
2020	K64	0.653	0.24	0.381	58.416	33.08	29.37	1020.19	2	14.7547	R3	20	1
2020	K64	0.668	0.252	0.359	59.087	29.93	27.25	1101.57	4	15.1469	R2	20	1
2020	SD15	0.646	0.195	0.326	59.106	32.18	28.63	1423.22	1	14.7633	G4	21	1
2020	SD15	0.582	0.177	0.443	58.379	33.17	31.01	1388.86	2	13.5472	R3	21	1
2020	SD15	0.555	0.171	0.499	59.364	30.1	29.83	1683.13	4	15.1558	R2	21	1
2020	LH260	0.604	0.165	0.361	57.818	32.29	29.47	1559.38	1	14.7728	G4	22	1
2020	LH260	0.61	0.184	0.389	57.386	33.27	29.61	1802.81	2	13.5561	R3	22	1
2020	LH260	0.54	0.166	0.522	59.292	30.26	29.23	1693.74	4	15.1658	R2	22	1
2020	CO106	0.475	0.123	0.542	58.227	32.39	29.19	1050.98	1	13.5661	G4	23	1
2020	CO106	0.581	0.162	0.409	57.289	33.36	31.43	1793.2	2	14.7814	R3	23	1
2020	CO106	0.473	0.129	0.571	59.7	30.44	28.89	1800.97	4	15.1744	R2	23	1
2020	B68	0.52	0.137	0.479	57.981	32.51	29.37	1064.28	1	15.1844	G4	24	1
2020	B68	0.651	0.189	0.304	57.41	33.47	30.33	1583	2	13.575	R3	24	1
2020	B68	0.551	0.159	0.475	58.142	30.58	28.49	1669.81	4	14.7908	R2	24	1
2020	NS701	0.657	0.165	0.255	57.78	32.61	28.11	1141.56	1	14.8006	G4	25	1
2020	NS701	0.69	0.206	0.245	56.68	33.56	29.47	1389.48	2	15.1939	R3	25	1
2020	NS701	0.536	0.157	0.507	57.95	30.73	29.23	1763.4	4	13.5842	R2	25	1
2020	CML_323	0.589	0.154	0.371	56.822	32.66	30.19	1810.2	1	14.8106	G4	26	1
2020	CML_323	0.656	0.187	0.291	56.247	33.66	29.83	1716.21	2	13.5933	R3	26	1
2020	CML_323	0.668	0.193	0.275	57.946	30.88	27.61	1646.65	4	15.2031	R2	26	1
2020	DKMM402A	0.567	0.148	0.404	56.986	32.7	30.19	1876.86	1	13.6081	G4	27	1
2020	DKMM402A	0.604	0.165	0.363	56.786	33.75	31.81	1761.93	2	14.8203	R3	27	1
2020	DKMM402A	0.693	0.364	0.422	56.36	31.11	27.85	1688.76	4	15.2119	R2	27	1
2020	W8555	0.609	0.154	0.329	57.688	32.78	30.75	1136.35	1	13.6178	G4	28	1
2020	W8555	0.698	0.273	0.304	56.954	33.86	30.75	1678.38	2	15.2211	R3	28	1
2020	W8555	0.523	0.157	0.539	53.149	31.19	28.85	1729.28	4	14.8308	R2	28	1
2020	DE3	0.643	0.259	0.444	57.55	32.85	30.57	1789.65	1	15.2456	G4	1	2
2020	DE3	0.692	0.243	0.285	55.093	34.03	29.97	1412.19	2	14.86	R3	1	2
2020	DE3	0.729	0.312	0.254	53.519	31.43	26.11	1421.35	4	13.6617	R2	1	2
2020	PHR31	0.604	0.18	0.395	57.382	32.96	28.81	1654.29	1	14.8742	G4	2	2
2020	PHR31	0.653	0.221	0.353	55.217	34.07	29.47	1841.37	2	13.6728	R3	2	2
2020	PHR31	0.562	0.181	0.508	53.935	31.49	28.31	1619.11	4	15.255	R2	2	2
2020	DK78010	0.566	0.146	0.399	57.486	33.07	30.51	1604.01	1	14.8833	G4	3	2
2020	DK78010	0.665	0.19	0.278	54.705	34.1	30.79	1619.93	2	13.6817	R3	3	2
2020	DK78010	0.569	0.182	0.49	52.637	31.52	28.39	1696.99	4	15.2636	R2	3	2
2020	LH222	0.569	0.168	0.453	56.694	33.17	30.37	1100.35	1	13.6928	G4	4	2
2020	LH222	0.706	0.183	0.188	53.424	34.14	28.67	1210.65	2	14.895	R3	4	2
2020	LH222	0.601	0.196	0.44	53.113	31.57	28.57	1782.24	4	15.2722	R2	4	2
2020	Va99	0.604	0.171	0.378	56.985	33.34	29.33	1580.58	1	13.7014	G4	5	2
2020	Va99	0.653	0.221	0.352	53.582	34.15	27.93	1835.9	2	14.9036	R3	5	2
2020	Va99	0.615	0.221	0.455	51.97	31.64	27.49	1614.93	4	15.2842	R2	5	2
2020	GE129	0.538	0.144	0.461	56.18	33.43	30.25	931.198	1	14.9136	G4	6	2
2020	GE129	0.706	0.29	0.298	53.407	34.2	27.21	1754.7	2	13.7111	R3	6	2
2020	GE129	0.644	0.254	0.431	52.193	31.65	27.11	1679.12	4	15.2933	R2	6	2
2020	CL27	0.611	0.218	0.459	56.1	33.52	29.43	1054.93	1	14.9231	G4	7	2
2020	CL27	0.704	0.297	0.313	52.881	34.22	28.31	1786.08	2	13.7358	R3	7	2
2020	CL27	0.607	0.215	0.464	52.863	31.76	28.53	1438.28	4	15.3025	R2	7	2
2020	NORTH_7	0.594	0.153	0.358	55.951	33.6	28.97	1464.23	1	13.7542	G4	8	2
2020	NORTH_7	0.64	0.203	0.355	53.666	34.25	30.79	1869.62	2	14.9317	R3	8	2
2020	NORTH_7	0.607	0.174	0.376	52.006	31.85	26.75	1019.75	4	15.3117	R2	8	2
2020	DK78551S	0.483	0.123	0.518	55.056	33.7	32.11	1777.36	1	15.3203	G4	9	2
2020	DK78551S	0.695	0.305	0.348	53.764	34.37	30.11	952.22	2	14.9531	R3	9	2
2020	DK78551S	0.588	0.185	0.447	52.059	31.9	28.07	1420.3	4	13.7625	R2	9	2
2020	Sg_18	0.477	0.119	0.518	56.116	33.83	32.03	1157.92	1	13.7717	G4	10	2
2020	Sg_18	0.632	0.195	0.359	53.504	34.42	29.37	1861.63	2	14.9625	R3	10	2
2020	Sg_18	0.544	0.153	0.474	52.221	31.97	29.55	1857.83	4	15.33	R2	10	2
2020	H124w	0.581	0.151	0.381	56.336	33.96	29.87	1542.57	1	15.34	G4	11	2
2020	H124w	0.61	0.198	0.421	53.149	34.47	28.97	1862.81	2	13.795	R3	11	2
2020	H124w	0.625	0.241	0.465	51.795	32.07	26.57	1701.9	4	14.9711	R2	11	2
2020	B73	0.649	0.169	0.276	54.642	34.05	30.37	1270.88	1	15.3494	G4	12	2
2020	B73	0.679	0.22	0.288	53.347	34.51	30.41	1382.49	2	13.8039	R3	12	2
2020	B73	0.515	0.149	0.534	50.08	32.07	29.19	1825.39	4	14.9794	R2	12	2
2020	F2834T	0.561	0.145	0.408	53.674	34.13	30.01	1832.56	1	15.3583	G4	13	2
2020	F2834T	0.621	0.176	0.348	53.267	34.54	30.69	1830.75	2	13.8125	R3	13	2
2020	F2834T	0.557	0.167	0.483	49.196	32.05	28.97	1878.14	4	14.9872	R2	13	2
2020	CSJ3	0.599	0.224	0.507	53.649	34.21	30.15	1158.93	1	15.3717	G4	14	2
2020	CSJ3	0.703	0.212	0.226	53.837	34.58	30.01	1351.33	2	13.8239	R3	14	2
2020	CSJ3	0.695	0.314	0.358	50.387	32.07	26.85	1351.75	4	14.9972	R2	14	2
2020	Yong_28	0.633	0.168	0.308	53.773	34.29	31.43	1212.63	1	15.3811	G4	15	2
2020	Yong_28	0.609	0.186	0.395	54.18	34.63	31.39	1833.06	2	15.0056	R3	15	2
2020	Yong_28	0.68	0.277	0.358	51.73	32.11	28.31	1493.26	4	13.8328	R2	15	2
2020	W810G	0.658	0.17	0.26	54.365	34.39	31.07	1243.56	1	15.3908	G4	16	2
2020	W810G	0.693	0.2	0.233	54.461	34.68	30.65	1326.86	2	15.0144	R3	16	2
2020	W810G	0.474	0.122	0.537	52.494	32.21	32.03	1973.8	4	13.845	R2	16	2
2020	INBRED_309	0.57	0.182	0.488	54.114	34.49	30.33	1208.45	1	15.0233	G4	17	2
2020	INBRED_309	0.608	0.199	0.427	54.422	34.75	31.25	1121.99	2	13.8542	R3	17	2
2020	INBRED_309	0.733	0.278	0.216	51.751	32.3	28.67	1359.68	4	15.4011	R2	17	2
2020	B97	0.592	0.204	0.482	53.892	34.52	29.69	1051.18	1	13.8739	G4	18	2
2020	B97	0.622	0.178	0.348	53.875	34.81	30.75	1723.55	2	15.0314	R3	18	2
2020	B97	0.651	0.258	0.417	50.755	32.42	26.05	1603.62	4	15.4097	R2	18	2
2020	FR19	0.579	0.152	0.387	54.354	34.6	29.97	1604.07	1	15.4203	G4	19	2
2020	FR19	0.711	0.33	0.326	53.015	34.86	30.87	1037.02	2	13.8828	R3	19	2
2020	FR19	0.731	0.221	0.177	51.031	32.48	26.61	1252.35	4	15.0411	R2	19	2
2020	NC294	0.572	0.156	0.415	54.045	34.67	31.19	1810.91	1	15.0583	G4	20	2
2020	NC294	0.705	0.238	0.248	54.059	34.94	29.33	1579.98	2	15.4297	R3	20	2
2020	NC294	0.614	0.184	0.38	49.659	32.52	27.11	1764.3	4	13.8928	R2	20	2
2020	PHT10	0.559	0.156	0.444	53.256	34.73	29.33	1862.2	1	15.0694	G4	21	2
2020	PHT10	0.685	0.223	0.277	53.438	34.98	28.17	1498.32	2	13.9028	R3	21	2
2020	PHT10	0.693	0.197	0.229	48.888	32.56	26.39	1311.22	4	15.4392	R2	21	2
2020	A239	0.593	0.18	0.422	53.103	34.79	30.65	1681.24	1	13.9122	G4	22	2
2020	A239	0.649	0.213	0.349	53.225	35.01	29.33	1779.86	2	15.0786	R3	22	2
2020	A239	0.599	0.178	0.403	49.351	32.6	27.07	919.214	4	15.4486	R2	22	2
2020	A415-1-3_INBRED	0.547	0.139	0.424	51.934	34.83	30.79	947.432	1	15.4578	G4	23	2
2020	A415-1-3_INBRED	0.615	0.189	0.389	51.589	35.02	30.05	1876.55	2	13.9222	R3	23	2
2020	A415-1-3_INBRED	0.629	0.239	0.448	48.881	32.61	26.53	1705.54	4	15.0872	R2	23	2
2020	Seagull_Seventeen	0.612	0.16	0.335	52.11	34.88	29.29	1220.11	1	15.4675	G4	24	2
2020	Seagull_Seventeen	0.634	0.234	0.425	51.316	35.06	31.07	1377.34	2	15.1075	R3	24	2
2020	Seagull_Seventeen	0.722	0.217	0.19	49.472	32.64	28.49	1261.83	4	13.9325	R2	24	2
2020	MS116	0.579	0.15	0.382	51.525	34.94	30.37	1536.29	1	15.1169	G4	25	2
2020	MS116	0.687	0.187	0.227	51.149	35.08	30.37	1334.12	2	15.4767	R3	25	2
2020	MS116	0.554	0.158	0.463	48.818	32.69	26.19	1207.35	4	13.9417	R2	25	2
2020	DKMBZA	0.527	0.136	0.457	51.683	35.03	30.75	1877.82	1	13.97	G4	26	2
2020	DKMBZA	0.722	0.342	0.3	50.892	35.15	31.73	953.662	2	15.1294	R3	26	2
2020	DKMBZA	0.577	0.177	0.457	48.944	32.76	26.01	1757.56	4	15.4869	R2	26	2
2020	N501	0.536	0.14	0.453	50.888	35.15	30.37	1780.45	1	13.9817	G4	27	2
2020	N501	0.613	0.183	0.381	50.979	35.17	30.97	1108.42	2	15.5047	R3	27	2
2020	N501	0.553	0.173	0.511	49.453	32.78	29.65	1930.53	4	15.1381	R2	27	2
2020	Pa392	0.633	0.163	0.298	51.273	35.23	30.01	1480.95	1	15.5158	G4	28	2
2020	Pa392	0.63	0.189	0.352	50.354	35.18	29.61	1163.39	2	15.1464	R3	28	2
2020	Pa392	0.707	0.351	0.357	48.806	32.78	29.79	1616.61	4	13.9958	R2	28	2
2020	K150	0.564	0.154	0.427	51.821	35.14	31.33	1730.21	1	15.5417	G4	1	3
2020	K150	0.664	0.26	0.383	50.49	35.21	30.19	1424.51	2	15.17	R3	1	3
2020	K150	0.674	0.226	0.308	49.089	32.67	26.89	1504.51	4	14.0247	R2	1	3
2020	I29	0.578	0.144	0.37	52.146	35.18	31.19	1557.51	1	15.1786	G4	2	3
2020	I29	0.625	0.22	0.424	50.816	35.22	31.01	1313.7	2	14.0336	R3	2	3
2020	I29	0.525	0.146	0.501	49.666	32.69	28.81	1810.11	4	15.5525	R2	2	3
2020	A635	0.526	0.132	0.448	52.684	35.21	31.33	926.742	1	14.0422	G4	3	3
2020	A635	0.709	0.192	0.193	50.53	35.25	30.15	1201.38	2	15.1864	R3	3	3
2020	A635	0.494	0.136	0.544	49.353	32.73	29.75	1714.78	4	15.5619	R2	3	3
2020	W182E	0.558	0.125	0.359	53.073	35.22	29.61	1541.33	1	15.5711	G4	4	3
2020	W182E	0.471	0.116	0.52	51.088	35.28	32.71	1174.76	2	14.0514	R3	4	3
2020	W182E	0.591	0.218	0.518	49.606	32.78	28.53	1875.71	4	15.1944	R2	4	3
2020	N192	0.535	0.143	0.464	53.019	35.25	30.75	1001.32	1	15.2069	G4	5	3
2020	N192	0.629	0.182	0.34	52.208	35.38	32.25	1745.69	2	15.5794	R3	5	3
2020	N192	0.554	0.168	0.491	49.484	32.85	30.43	1899.62	4	14.0611	R2	5	3
2020	DK8M116	0.538	0.136	0.435	52.272	35.3	30.75	982.407	1	15.2172	G4	6	3
2020	DK8M116	0.684	0.275	0.344	50.519	35.47	30.37	1201.2	2	14.0725	R3	6	3
2020	DK8M116	0.74	0.405	0.288	48.726	32.92	29.23	1553.01	4	15.5892	R2	6	3
2020	T232	0.507	0.131	0.49	51.205	35.34	30.57	1038.31	1	14.0844	G4	7	3
2020	T232	0.638	0.227	0.4	48.652	35.51	30.33	1049.58	2	15.2269	R3	7	3
2020	T232	0.577	0.19	0.49	48.392	32.99	27.89	1727.95	4	15.5981	R2	7	3
2020	L_139	0.574	0.156	0.407	51.436	35.36	30.01	1475.79	1	15.6064	G4	8	3
2020	L_139	0.584	0.171	0.424	49.019	35.54	28.89	1116.6	2	14.0947	R3	8	3
2020	L_139	0.565	0.174	0.481	49.118	33.06	29.47	1805.41	4	15.2369	R2	8	3
2020	B97	0.493	0.126	0.506	51.932	35.4	31.63	949.615	1	15.615	G4	9	3
2020	B97	0.684	0.276	0.346	49.865	35.57	29.87	992.709	2	15.2458	R3	9	3
2020	B97	0.667	0.192	0.275	49.079	33.14	28.97	1832.83	4	14.1039	R2	9	3
2020	DE2	0.614	0.17	0.351	50.251	35.47	29.69	1639.41	1	15.255	G4	10	3
2020	DE2	0.739	0.228	0.166	50.617	35.61	30.79	1267.79	2	15.625	R3	10	3
2020	DE2	0.704	0.347	0.366	49.701	33.22	29.97	1793.96	4	14.1131	R2	10	3
2020	B97	0.521	0.138	0.481	50.837	35.51	29.65	1859.29	1	14.1219	G4	11	3
2020	B97	0.661	0.261	0.394	51.165	35.66	31.11	1371.12	2	15.265	R3	11	3
2020	B97	0.452	0.123	0.605	47.737	33.27	29.55	2028.99	4	15.6342	R2	11	3
2020	S_56	0.585	0.206	0.508	49.677	35.54	30.87	1226.7	1	14.1325	G4	12	3
2020	S_56	0.667	0.291	0.416	50.266	35.7	31.55	1143.51	2	15.6428	R3	12	3
2020	S_56	0.685	0.292	0.363	49.127	33.37	28.81	1242.96	4	15.2744	R2	12	3
2020	CI_91B	0.496	0.13	0.513	49.808	35.59	31.11	1002.69	1	15.6533	G4	13	3
2020	CI_91B	0.694	0.306	0.353	51.02	35.76	30.93	1044.73	2	15.2847	R3	13	3
2020	CI_91B	0.589	0.201	0.484	49.243	33.46	29.69	1831.7	4	14.1414	R2	13	3
2020	911	0.551	0.16	0.477	49.936	35.62	30.79	1179.88	1	15.6622	G4	14	3
2020	911	0.503	0.136	0.519	49.674	35.81	32.41	1402.82	2	15.2936	R3	14	3
2020	911	0.616	0.22	0.448	49.728	33.58	29.01	1838.92	4	14.1511	R2	14	3
2020	CI_64	0.572	0.145	0.386	49.96	35.63	30.97	1812.44	1	15.3025	G4	15	3
2020	CI_64	0.687	0.22	0.27	48.339	35.85	30.65	1862.84	2	14.1603	R3	15	3
2020	CI_64	0.553	0.168	0.493	45.947	33.65	30.11	1864.99	4	15.6711	R2	15	3
2020	EP1	0.542	0.158	0.493	49.094	35.64	29.69	1141.89	1	14.1697	G4	16	3
2020	EP1	0.608	0.183	0.393	48.142	35.94	32.45	950.622	2	15.3264	R3	16	3
2020	EP1	0.574	0.164	0.43	47.283	33.66	29.33	1459.12	4	15.6797	R2	16	3
2020	A344	0.493	0.128	0.513	49.929	35.65	30.43	1046.18	1	15.6883	G4	17	3
2020	A344	0.59	0.191	0.457	49.03	35.99	31.43	1265.43	2	14.1783	R3	17	3
2020	A344	0.696	0.337	0.38	46.993	33.72	27.07	1589.51	4	15.3361	R2	17	3
2020	B106	0.636	0.173	0.311	50.665	35.71	29.47	1501.68	1	15.3447	G4	18	3
2020	B106	0.567	0.16	0.434	49.216	36.04	32.19	1021.77	2	15.6978	R3	18	3
2020	B106	0.538	0.156	0.498	47.625	33.78	29.43	1639.27	4	14.1875	R2	18	3
2020	B97	0.638	0.216	0.381	50.405	35.73	29.79	1722.4	1	15.3553	G4	19	3
2020	B97	0.577	0.17	0.439	49.018	36.1	30.15	1238.34	2	14.1983	R3	19	3
2020	B97	0.701	0.29	0.315	47.149	33.86	28.81	1708.39	4	15.7069	R2	19	3
2020	YING-55	0.538	0.134	0.429	50.688	35.72	31.19	1883.81	1	14.2081	G4	20	3
2020	YING-55	0.633	0.224	0.409	49.466	36.12	30.65	1363.7	2	15.3642	R3	20	3
2020	YING-55	0.698	0.194	0.216	47.592	33.91	28.11	1489.78	4	15.7158	R2	20	3
2020	DKMBST	0.632	0.178	0.327	50.529	35.73	30.65	1406.63	1	14.2175	G4	21	3
2020	DKMBST	0.534	0.153	0.5	49.566	36.16	32.81	1229.13	2	15.3733	R3	21	3
2020	DKMBST	0.718	0.216	0.197	47.893	33.96	26.89	1345.22	4	15.7247	R2	21	3
2020	CML_154Q	0.503	0.133	0.509	50.402	35.71	30.47	1119.79	1	14.2267	G4	22	3
2020	CML_154Q	0.707	0.202	0.206	49.451	36.2	33.07	1294.74	2	15.3819	R3	22	3
2020	CML_154Q	0.671	0.22	0.306	46.139	34.02	27.57	1635.91	4	15.7339	R2	22	3
2020	A321	0.512	0.13	0.472	49.515	35.73	31.01	1789.59	1	15.7439	G4	23	3
2020	A321	0.683	0.273	0.345	48.027	36.23	31.55	914.376	2	14.2364	R3	23	3
2020	A321	0.587	0.196	0.478	46.06	34.05	28.25	1850.18	4	15.3939	R2	23	3
2020	H114	0.559	0.147	0.419	50.875	35.75	31.67	1789.81	1	15.7533	G4	24	3
2020	H114	0.54	0.152	0.48	47.969	36.25	31.43	1163.2	2	14.245	R3	24	3
2020	H114	0.557	0.16	0.461	46.335	34.09	29.65	1266.98	4	15.4039	R2	24	3
2020	INBRED_100	0.551	0.135	0.402	51.288	35.77	31.29	1804.98	1	15.7628	G4	25	3
2020	INBRED_100	0.657	0.193	0.298	47.424	36.24	30.83	1553.73	2	14.26	R3	25	3
2020	INBRED_100	0.604	0.181	0.399	45.895	34.18	30.29	1754.51	4	15.4125	R2	25	3
2020	J47	0.588	0.149	0.361	49.814	35.76	29.79	1462.45	1	15.7728	G4	26	3
2020	J47	0.666	0.245	0.355	48.176	36.26	30.05	1078.32	2	14.2764	R3	26	3
2020	J47	0.514	0.158	0.57	45.715	34.16	30.79	1768.93	4	15.4225	R2	26	3
2020	NC364	0.483	0.132	0.558	48.515	36.26	31.67	1152	2	15.7931	R3	27	3
2020	NC364	0.584	0.156	0.388	46.38	34.18	28.57	1323.39	4	15.4317	R2	27	3
2020	DK87916W	0.643	0.171	0.291	50.542	35.73	29.37	1393.96	1	14.2969	G4	28	3
2020	DK87916W	0.628	0.213	0.402	48.686	36.28	32.07	1008.49	2	15.8019	R3	28	3
2020	DK87916W	0.681	0.223	0.287	44.757	34.15	26.05	977.087	4	15.4419	R2	28	3
2020	PHZ51	0.563	0.145	0.403	50.036	35.5	31.01	1704.57	1	14.3264	G4	1	4
2020	PHZ51	0.616	0.195	0.398	48.258	36.23	32.55	1100.54	2	15.4742	R3	1	4
2020	PHZ51	0.549	0.174	0.522	44.384	33.96	28.8	1781.29	4	15.8339	R2	1	4
2020	S8324	0.486	0.127	0.529	50.701	35.42	31.89	1225.89	1	14.3361	G4	2	4
2020	S8324	0.672	0.221	0.306	47.748	36.22	32.15	1529.59	2	15.4828	R3	2	4
2020	S8324	0.611	0.221	0.464	44.63	33.93	28.63	1474.02	4	15.8431	R2	2	4
2020	A627	0.639	0.168	0.295	52.218	35.41	30.93	1322.37	1	14.345	G4	3	4
2020	A627	0.598	0.173	0.395	48.511	36.23	31.93	936.374	2	15.4917	R3	3	4
2020	A627	0.576	0.162	0.42	44.06	33.91	28.93	1784.11	4	15.8533	R2	3	4
2020	MEF156-55-2	0.513	0.13	0.474	51.684	35.44	31.59	1033.28	1	14.3531	G4	4	4
2020	MEF156-55-2	0.533	0.145	0.473	48.403	36.25	31.93	1068.71	2	15.4997	R3	4	4
2020	MEF156-55-2	0.522	0.149	0.517	45.042	33.93	30.11	1653.55	4	15.8628	R2	4	4
2020	F42	0.534	0.139	0.452	52.167	35.48	31.43	1883.22	1	14.3617	G4	5	4
2020	F42	0.665	0.255	0.371	48.346	36.27	30.97	946.932	2	15.5086	R3	5	4
2020	F42	0.648	0.276	0.456	45.483	33.97	29.75	1736.55	4	15.8717	R2	5	4
2020	CML_322	0.544	0.158	0.487	52.231	35.54	31.25	1010.67	1	14.3714	G4	6	4
2020	CML_322	0.708	0.298	0.3	47.068	36.3	29.51	1745.77	2	15.5353	R3	6	4
2020	CML_322	0.574	0.176	0.459	45.456	34.05	28.71	1486.4	4	15.8803	R2	6	4
2020	DKIBB14	0.598	0.161	0.367	50.489	35.57	30.69	1670.6	1	15.5442	G4	7	4
2020	DKIBB14	0.634	0.195	0.354	47.285	36.3	30.65	939.449	2	14.3811	R3	7	4
2020	DKIBB14	0.619	0.216	0.434	44.347	34.07	28.53	1596.82	4	15.8892	R2	7	4
2020	NK794	0.602	0.146	0.325	50.595	35.59	29.33	1219.66	1	15.8975	G4	8	4
2020	NK794	0.563	0.151	0.423	47.526	36.3	31.07	1787.53	2	14.3903	R3	8	4
2020	NK794	0.614	0.219	0.453	44.442	34.08	28.97	1772.68	4	15.5536	R2	8	4
2020	DKFBHJ	0.486	0.124	0.513	51.146	35.62	31.11	1761.14	1	14.4022	G4	9	4
2020	DKFBHJ	0.606	0.2	0.436	48.121	36.31	31.07	986.657	2	15.5625	R3	9	4
2020	DKFBHJ	0.494	0.134	0.538	43.974	34.13	29.83	1489.36	4	15.9081	R2	9	4
2020	INBRED_321	0.597	0.182	0.419	50.715	35.65	30.15	944.852	1	14.4117	G4	10	4
2020	INBRED_321	0.508	0.138	0.512	49.152	36.36	33.19	1257.42	2	15.5833	R3	10	4
2020	INBRED_321	0.623	0.19	0.369	44.511	34.17	28.49	1545.63	4	15.9175	R2	10	4
2020	CH157	0.446	0.108	0.549	51.12	35.71	32.59	1003.98	1	14.4217	G4	11	4
2020	CH157	0.515	0.134	0.481	49.765	36.43	33.67	937.286	2	15.5967	R3	11	4
2020	CH157	0.483	0.134	0.566	45.722	34.23	30.37	1852.75	4	15.9258	R2	11	4
2020	DKNL001	0.427	0.103	0.569	51.344	35.76	31.67	1166.82	1	15.6056	G4	12	4
2020	DKNL001	0.591	0.167	0.397	47.824	36.48	30.51	1780.84	2	15.9353	R3	12	4
2020	DKNL001	0.706	0.388	0.402	45.589	34.32	28.39	1860.85	4	14.4322	R2	12	4
2020	ND247	0.698	0.254	0.283	46.945	36.53	32.55	1648.97	2	15.9456	R3	13	4
2020	ND247	0.518	0.151	0.535	43.595	34.37	29.01	1548.17	4	15.6147	R2	13	4
2020	LH39	0.644	0.263	0.448	51.036	35.86	31.81	1018.69	1	14.4514	G4	14	4
2020	LH39	0.62	0.205	0.409	47.943	36.58	32.11	1115.11	2	15.6233	R3	14	4
2020	LH39	0.563	0.166	0.463	45.068	34.45	30.75	1717.4	4	15.955	R2	14	4
2020	LH212Ht	0.603	0.209	0.463	51.66	35.94	30.15	1144.79	1	14.46	G4	15	4
2020	LH212Ht	0.662	0.201	0.301	48.031	36.62	30.65	1754.8	2	15.6333	R3	15	4
2020	LH212Ht	0.658	0.273	0.419	45.68	34.52	27.85	1611.18	4	15.9647	R2	15	4
2020	NC348	0.566	0.154	0.423	51.793	36	31.43	1746.73	1	14.4694	G4	16	4
2020	NC348	0.641	0.228	0.393	47.984	36.63	30.83	1131.58	2	15.6425	R3	16	4
2020	NC348	0.538	0.166	0.528	45.206	34.63	29.97	1534.94	4	15.9731	R2	16	4
2020	L317	0.503	0.139	0.532	51.25	36.05	31.25	1182.92	1	14.4786	G4	17	4
2020	L317	0.592	0.197	0.465	47.61	36.64	31.59	1355.66	2	15.6506	R3	17	4
2020	L317	0.529	0.16	0.535	43.768	34.7	30.43	1709.2	4	15.9825	R2	17	4
2020	B97	0.494	0.127	0.51	51.578	36.11	31.81	984.205	1	14.4881	G4	18	4
2020	B97	0.689	0.2	0.24	47.478	36.65	31.29	1244.8	2	15.6589	R3	18	4
2020	B97	0.683	0.307	0.389	43.74	34.78	28.75	1579.46	4	15.9919	R2	18	4
2020	B97	0.556	0.161	0.468	49.695	36.13	30.75	1074.78	1	14.4964	G4	19	4
2020	B97	0.658	0.183	0.281	47.637	36.66	32.51	1180.06	2	15.6675	R3	19	4
2020	B97	0.473	0.129	0.571	43.948	34.85	31.33	1815.14	4	16.0011	R2	19	4
2020	Mt42	0.437	0.109	0.577	50.091	36.2	30.87	1347.36	1	15.6769	G4	20	4
2020	Mt42	0.471	0.122	0.545	48.693	36.69	32.71	1270.54	2	14.5061	R3	20	4
2020	Mt42	0.594	0.185	0.431	44.006	34.95	28.57	1174.85	4	16.0094	R2	20	4
2020	L_135	0.548	0.155	0.467	49.879	36.25	30.47	1115.82	1	16.0178	G4	21	4
2020	L_135	0.499	0.127	0.495	49.461	36.75	33.37	1361.68	2	14.5158	R3	21	4
2020	L_135	0.669	0.266	0.378	43.288	35.01	26.75	939.002	4	15.6858	R2	21	4
2020	W819G	0.549	0.141	0.426	49.265	36.26	30.87	1879.18	1	14.5239	G4	22	4
2020	W819G	0.668	0.289	0.412	49.538	36.8	31.81	1311.16	2	15.6953	R3	22	4
2020	W819G	0.495	0.135	0.535	42.629	35.06	29.75	1599.25	4	16.0267	R2	22	4
2020	B97	0.484	0.124	0.52	48.885	36.25	30.65	1076.94	1	14.5331	G4	23	4
2020	B97	0.585	0.16	0.394	48.102	36.83	32.45	1846.93	2	15.7036	R3	23	4
2020	B97	0.661	0.286	0.43	43.537	35.14	30.25	1371.85	4	16.0358	R2	23	4
2020	PHP76	0.558	0.148	0.426	50.193	36.3	31.43	1015.84	1	14.5419	G4	24	4
2020	PHP76	0.67	0.193	0.272	48.093	36.85	31.93	1451.43	2	15.7128	R3	24	4
2020	PHP76	0.599	0.21	0.476	43.922	35.19	29.19	1869.95	4	16.0478	R2	24	4
2020	MS24A	0.472	0.12	0.536	50.516	36.32	31.77	1482.23	1	15.7244	G4	25	4
2020	MS24A	0.466	0.121	0.553	49.525	36.9	33.19	1531.21	2	16.0578	R3	25	4
2020	INBRED_109	0.472	0.117	0.52	50.416	36.35	31.59	1010.39	1	14.5606	G4	26	4
2020	INBRED_109	0.586	0.173	0.426	47.895	36.93	32.19	936.214	2	16.0708	R3	26	4
2020	INBRED_109	0.639	0.167	0.293	44.405	35.29	31.19	1146.18	4	15.7367	R2	26	4
2020	ND167	0.666	0.172	0.25	50.649	36.39	30.37	1205.24	1	14.5694	G4	27	4
2020	ND167	0.615	0.222	0.455	47.351	36.94	32.15	1552.45	2	15.7461	R3	27	4
2020	ND167	0.66	0.258	0.39	44.529	35.34	28.75	1486.06	4	16.0814	R2	27	4
2020	LH216	0.494	0.129	0.514	51.055	36.44	32.03	1016.54	1	14.5794	G4	28	4
2020	LH216	0.588	0.19	0.462	46.129	36.95	31.15	1233.4	2	15.7558	R3	28	4
2020	LH216	0.523	0.158	0.544	44.461	35.37	31.07	1696.56	4	16.0903	R2	28	4
2020	LH132	0.562	0.157	0.439	49.633	36.51	30.33	1499.13	1	14.6067	G4	1	5
2020	LH132	0.53	0.148	0.493	45.627	36.9	32.41	1240.03	2	15.7786	R3	1	5
2020	LH132	0.624	0.225	0.437	41.368	35.27	29.93	1572.31	4	16.1172	R2	1	5
2020	PHH93	0.588	0.198	0.479	50.246	36.47	31.81	1367.79	1	14.6153	G4	2	5
2020	PHH93	0.67	0.28	0.392	46.221	36.9	32.15	1349.24	2	15.7869	R3	2	5
2020	PHH93	0.581	0.193	0.488	42.707	35.25	30.25	1742.59	4	16.1261	R2	2	5
2020	4N506	0.567	0.159	0.432	50.137	36.51	30.65	1275.04	1	14.6231	G4	3	5
2020	4N506	0.529	0.139	0.465	46.73	36.91	32.85	925.524	2	15.795	R3	3	5
2020	4N506	0.498	0.138	0.541	43.506	35.3	31.89	1756.83	4	16.1358	R2	3	5
2020	W603S	0.488	0.123	0.505	48.311	36.54	31.99	954.859	1	14.6314	G4	4	5
2020	W603S	0.511	0.142	0.522	47.289	36.92	32.11	1246.96	2	15.8039	R3	4	5
2020	W603S	0.508	0.14	0.52	44.245	35.35	32.37	1722.95	4	16.145	R2	4	5
2020	B97	0.509	0.14	0.521	49.41	36.56	30.93	1240.34	1	15.8147	G4	5	5
2020	B97	0.616	0.201	0.409	47.133	36.94	31.33	1152.19	2	16.1547	R3	5	5
2020	B97	0.705	0.35	0.366	44.051	35.43	29.05	1832.12	4	14.6422	R2	5	5
2020	Mo16W	0.535	0.141	0.455	50.124	36.61	31.99	1706.35	1	15.8239	G4	6	5
2020	Mo16W	0.613	0.174	0.363	47.606	36.95	32.11	1834.81	2	16.1639	R3	6	5
2020	Mo16W	0.557	0.181	0.52	44.309	35.51	31.07	1882.88	4	14.6517	R2	6	5
2020	FC46	0.5	0.147	0.572	49.877	36.65	31.63	1582.44	1	14.6625	G4	7	5
2020	FC46	0.723	0.194	0.169	48.081	36.98	32.03	1557.59	2	16.1742	R3	7	5
2020	FC46	0.631	0.226	0.419	42.947	35.54	29.69	1256.81	4	15.8325	R2	7	5
2020	B97	0.478	0.128	0.553	50.854	36.7	31.73	1338.01	1	14.6753	G4	8	5
2020	B97	0.516	0.141	0.505	46.678	36.99	32.59	1252.25	2	16.1833	R3	8	5
2020	B97	0.616	0.224	0.458	43.329	35.58	30.79	1733.42	4	15.8411	R2	8	5
2020	PHR62	0.531	0.146	0.484	49.716	36.75	31.19	1147.8	1	15.8506	G4	9	5
2020	PHR62	0.626	0.183	0.35	46.633	37.02	29.11	1309.48	2	16.1919	R3	9	5
2020	PHR62	0.72	0.214	0.193	42.325	35.62	28.97	1372.18	4	14.6881	R2	9	5
2020	SD42	0.586	0.204	0.501	49.395	36.74	30.93	1367.07	1	14.6978	G4	10	5
2020	SD42	0.501	0.137	0.53	46.272	37.05	32.45	1250.66	2	15.8597	R3	10	5
2020	SD42	0.575	0.187	0.485	42.957	35.64	30.25	1602.46	4	16.2006	R2	10	5
2020	NQ402	0.571	0.19	0.506	49.96	36.78	30.25	1265.74	1	14.7075	G4	11	5
2020	NQ402	0.622	0.218	0.43	46.845	37.08	30.15	1366.78	2	16.21	R3	11	5
2020	NQ402	0.471	0.127	0.568	44.018	35.69	32.15	1734.1	4	15.8683	R2	11	5
2020	R101	0.531	0.136	0.452	48.926	36.84	31.39	1058.58	1	16.2194	G4	12	5
2020	R101	0.621	0.19	0.375	47.672	37.11	32.81	1370.25	2	15.8772	R3	12	5
2020	R101	0.512	0.146	0.533	44.357	35.77	31.93	1950.99	4	14.7156	R2	12	5
2020	B54	0.504	0.125	0.475	47.788	36.79	32.41	1528.53	1	15.8858	G4	13	5
2020	B54	0.47	0.123	0.555	48.014	37.14	33.55	1281.64	2	14.7247	R3	13	5
2020	B54	0.588	0.181	0.438	44.388	35.85	29.05	1558.25	4	16.2292	R2	13	5
2020	B97	0.499	0.133	0.517	48.932	36.79	30.51	1163.1	1	15.8942	G4	14	5
2020	B97	0.605	0.197	0.43	46.733	37.18	30.97	1201.53	2	16.2375	R3	14	5
2020	B97	0.532	0.154	0.508	44.396	35.93	31.67	1638.58	4	14.7336	R2	14	5
2020	CA-4	0.445	0.11	0.559	49.7	36.81	31.43	1480.09	1	15.9044	G4	15	5
2020	CA-4	0.632	0.261	0.479	47.681	37.21	32.41	1440.73	2	14.7431	R3	15	5
2020	CA-4	0.607	0.172	0.371	44.964	36.04	31.47	1298.04	4	16.2464	R2	15	5
2020	PHP85	0.454	0.113	0.549	49.15	36.8	32.03	1415.29	1	15.9147	G4	16	5
2020	PHP85	0.638	0.177	0.313	47.987	37.25	32.97	1349.76	2	16.2553	R3	16	5
2020	PHP85	0.551	0.162	0.483	44.688	36.11	31.55	1847.88	4	14.7522	R2	16	5
2020	YE-CHI-HUNG	0.562	0.148	0.415	48.989	36.79	30.79	998.236	1	15.9233	G4	17	5
2020	YE-CHI-HUNG	0.686	0.227	0.281	45.685	37.25	30.57	1800.52	2	14.7603	R3	17	5
2020	YE-CHI-HUNG	0.493	0.137	0.548	41.815	36.16	32.45	1640.42	4	16.2633	R2	17	5
2020	B64	0.554	0.136	0.399	48.467	36.72	29.79	1483.54	1	15.9322	G4	18	5
2020	B64	0.658	0.246	0.377	46.353	37.25	29.97	1307.4	2	16.2733	R3	18	5
2020	B64	0.555	0.168	0.49	43.637	36.19	31.73	1858.53	4	14.77	R2	18	5
2020	NC230	0.578	0.161	0.412	49.471	36.7	31.99	937.819	1	15.9417	G4	19	5
2020	NC230	0.676	0.264	0.352	46.437	37.24	31.25	1205.2	2	14.7803	R3	19	5
2020	NC230	0.681	0.241	0.311	40.928	36.19	29.79	1773.26	4	16.2819	R2	19	5
2020	IDS28	0.532	0.139	0.459	49.734	36.71	30.97	944.024	1	14.7894	G4	20	5
2020	IDS28	0.557	0.17	0.489	47.224	37.24	31.89	1459.6	2	16.2908	R3	20	5
2020	IDS28	0.612	0.175	0.366	40.982	36.14	30.43	1879.69	4	15.9497	R2	20	5
2020	W815G	0.536	0.136	0.437	48.457	36.74	30.47	1620.13	1	15.9589	G4	21	5
2020	W815G	0.576	0.195	0.504	47.575	37.25	31.55	1534.67	2	14.7992	R3	21	5
2020	W815G	0.635	0.181	0.325	41.665	36.07	28.85	1611.57	4	16.3014	R2	21	5
2020	DK3IIH6	0.556	0.175	0.508	48.188	36.8	30.79	1292.49	1	15.9681	G4	22	5
2020	DK3IIH6	0.581	0.181	0.456	47.142	37.26	32.29	1256.24	2	16.3108	R3	22	5
2020	DK3IIH6	0.575	0.181	0.473	41.713	36.06	29.29	1988.16	4	14.8075	R2	22	5
2020	PHM57	0.456	0.115	0.551	48.523	36.83	31.73	1173.06	1	15.9761	G4	23	5
2020	PHM57	0.625	0.233	0.45	47.433	37.27	31.59	1297.12	2	16.3197	R3	23	5
2020	PHM57	0.452	0.119	0.582	41.398	36.14	31.67	1873.94	4	14.8167	R2	23	5
2020	PHW03	0.538	0.163	0.521	49.471	36.91	32.15	1820.42	1	15.9847	G4	24	5
2020	PHW03	0.643	0.234	0.402	47.168	37.28	31.39	1138.43	2	14.8256	R3	24	5
2020	PHW03	0.708	0.205	0.207	41.462	36.19	28.85	1437.28	4	16.3378	R2	24	5
2020	ND251	0.464	0.121	0.561	48.146	36.92	32.19	1383.8	1	14.8344	G4	25	5
2020	ND251	0.57	0.162	0.434	46.891	37.31	32.67	1055.43	2	15.9947	R3	25	5
2020	ND251	0.679	0.201	0.262	41.416	36.21	28.85	1348.62	4	#N/A	R2	25	5
2020	PHB47	0.518	0.138	0.486	49.418	36.96	32.33	1003.85	1	16.3569	G4	26	5
2020	PHB47	0.702	0.196	0.21	46.845	37.33	31.15	1230.27	2	16.0033	R3	26	5
2020	PHB47	0.535	0.151	0.489	41.216	36.22	29.87	1660.37	4	14.8433	R2	26	5
2020	CI_40H	0.525	0.134	0.458	50.308	37.03	31.93	951.841	1	14.8517	G4	27	5
2020	CI_40H	0.648	0.178	0.294	46.129	37.32	30.51	1846.55	2	16.0114	R3	27	5
2020	CI_40H	0.588	0.175	0.424	41.871	36.24	30.57	1227.05	4	16.3678	R2	27	5
2020	NC368	0.502	0.142	0.546	49.342	37.1	31.15	1160.68	1	16.3764	G4	28	5
2020	NC368	0.694	0.246	0.283	45.378	37.32	30.51	946.283	2	16.02	R3	28	5
2020	NC368	0.59	0.191	0.459	41.825	36.26	29.61	1639.57	4	14.8597	R2	28	5
2020	LH217	0.68	0.187	0.244	72.747	28.45	28.93	1210.67	2	14.5278	G4	1	6
2020	LH217	0.698	0.315	0.351	65.529	28.12	28.71	1817.59	3	14.3767	R3	1	6
2020	LH217	0.635	0.268	0.482	68.162	26.56	26.01	943.961	4	14.5908	R3	1	6
2020	T242	0.666	0.173	0.251	72.66	28.74	28.71	1187.62	2	14.6019	G4	2	6
2020	T242	0.629	0.203	0.381	65.578	28.38	29.19	1893.5	3	14.3861	R3	2	6
2020	T242	0.648	0.242	0.398	67.466	26.77	26.35	1889.24	4	14.54	R3	2	6
2020	IA2132	0.599	0.16	0.364	71.992	28.99	28.89	1641.98	2	14.5483	G4	3	6
2020	IA2132	0.652	0.206	0.331	65.829	28.57	28.97	1639.31	3	14.3947	R3	3	6
2020	IA2132	0.519	0.148	0.523	66.885	26.99	26.19	909.904	4	14.6106	R3	3	6
2020	PHHH9	0.649	0.166	0.272	71.595	29.25	30.11	1153.73	2	14.4033	G4	4	6
2020	PHHH9	0.695	0.33	0.375	66.262	28.78	28.53	1117.69	3	14.6203	R3	4	6
2020	PHHH9	0.635	0.271	0.491	67.306	27.2	25.47	1163.87	4	14.5575	R3	4	6
2020	LP1_NR_Ht	0.553	0.142	0.419	70.825	29.51	30.01	1816.7	2	14.63	G4	5	6
2020	LP1_NR_Ht	0.571	0.165	0.441	65.725	28.98	28.71	1023.5	3	14.5661	R3	5	6
2020	LP1_NR_Ht	0.529	0.148	0.495	67.023	27.44	28.07	1099.42	4	14.4128	R3	5	6
2020	CO125	0.61	0.15	0.318	70.32	29.74	28.67	1144.23	2	14.6389	G4	6	6
2020	CO125	0.532	0.149	0.491	65.387	29.19	30.33	1017.48	3	14.4222	R3	6	6
2020	CO125	0.534	0.143	0.468	64.429	27.69	26.71	991.291	4	14.5744	R3	6	6
2020	DK3IJI1	0.684	0.178	0.223	70.066	29.99	28.81	1127.56	2	14.6486	G4	7	6
2020	DK3IJI1	0.712	0.206	0.201	65.186	29.44	29.37	1303.09	3	14.5842	R3	7	6
2020	DK3IJI1	0.611	0.217	0.457	63.149	27.92	24.23	1848.01	4	14.4308	R3	7	6
2020	B104	0.65	0.176	0.286	69.372	30.23	30.75	1333.25	2	14.5942	G4	8	6
2020	B104	0.654	0.207	0.328	63.04	29.69	29.55	1752.15	3	14.6581	R3	8	6
2020	B104	0.704	0.213	0.224	63.38	28.13	24.09	1436.81	4	14.4397	R3	8	6
2020	NC340	0.666	0.169	0.245	69.146	30.46	28.43	1143.62	2	14.6044	G4	9	6
2020	NC340	0.704	0.198	0.209	63.99	29.96	28.49	1228.37	3	14.6669	R3	9	6
2020	NC340	0.63	0.258	0.482	62.57	28.35	24.67	992.56	4	14.4486	R3	9	6
2020	LH191	0.671	0.168	0.233	68.478	30.66	29.05	1116.75	2	14.6128	G4	10	6
2020	LH191	0.604	0.173	0.382	64.092	30.17	29.65	1779.27	3	14.4678	R3	10	6
2020	LH191	0.633	0.236	0.431	62.246	28.74	25.19	1018.99	4	14.6758	R3	10	6
2020	Mo44	0.633	0.251	0.459	67.088	31.02	30.37	1193.65	2	14.4761	G4	11	6
2020	Mo44	0.567	0.174	0.476	60.614	30.36	29.61	1049.73	3	14.6217	R3	11	6
2020	Mo44	0.64	0.233	0.408	62.269	28.9	25.15	1825.27	4	14.6944	R3	11	6
2020	DKLIBC_4	0.52	0.143	0.5	66.556	31.17	28.93	1003.69	2	14.4858	G4	12	6
2020	DKLIBC_4	0.71	0.342	0.338	61.057	30.56	29.19	949.995	3	14.6306	R3	12	6
2020	DKLIBC_4	0.637	0.222	0.394	61.784	29.1	24.71	963.121	4	14.7036	R3	12	6
2020	B97	0.617	0.163	0.33	66.499	31.32	28.81	1299.56	2	14.4958	G4	13	6
2020	B97	0.604	0.174	0.382	56.762	30.76	28.97	1822.45	3	14.6389	R3	13	6
2020	B97	0.526	0.149	0.508	62.391	29.28	27.89	1123.51	4	14.7122	R3	13	6
2020	DKIB014	0.636	0.163	0.291	66.012	31.47	27.75	1277.85	2	14.6508	G4	14	6
2020	DKIB014	0.736	0.205	0.153	56.625	31	27.99	1142.21	3	14.7217	R3	14	6
2020	DKIB014	0.744	0.224	0.153	61.605	29.43	24.75	1151.19	4	14.5058	R3	14	6
2020	OQ601	0.643	0.164	0.281	65.207	31.61	30.02	1464.84	2	14.5147	G4	15	6
2020	OQ601	0.63	0.207	0.385	57.157	31.17	29.37	1098.67	3	14.6622	R3	15	6
2020	OQ601	0.645	0.261	0.44	60.888	29.56	23.81	1164.32	4	14.7311	R3	15	6
2020	ND245	0.552	0.147	0.436	64.95	31.72	29.65	953.202	2	14.5239	G4	16	6
2020	ND245	0.663	0.183	0.271	57.146	31.26	29.37	1682.21	3	14.6703	R3	16	6
2020	ND245	0.539	0.161	0.509	59.419	29.68	25.23	1302.05	4	14.7397	R3	16	6
2020	INBRED_141	0.631	0.177	0.328	64.687	31.85	30.32	1537.02	2	14.5414	G4	17	6
2020	INBRED_141	0.649	0.26	0.425	57.505	31.37	30.25	1316.14	3	14.6794	R3	17	6
2020	INBRED_141	0.55	0.156	0.468	60.941	29.97	26.29	909.609	4	14.7486	R3	17	6
2020	Hi26	0.635	0.167	0.303	63.606	31.98	29.33	1246.13	2	14.5517	G4	18	6
2020	Hi26	0.601	0.192	0.43	54.522	31.47	29.47	928.841	3	14.6892	R3	18	6
2020	Hi26	0.555	0.16	0.466	59.166	30.11	27.71	1861.86	4	14.7578	R3	18	6
2020	LH82	0.646	0.177	0.296	63.942	32.11	29.55	1366.85	2	14.7667	G4	19	6
2020	LH82	0.692	0.291	0.341	55.837	31.58	29.55	980.958	3	14.5622	R3	19	6
2020	LH82	0.659	0.282	0.431	58.218	30.31	27.67	1091.86	4	14.6975	R3	19	6
2020	B97	0.528	0.138	0.464	64.201	32.25	30.75	1897.8	2	14.7056	G4	20	6
2020	B97	0.664	0.242	0.354	55.646	31.67	28.35	1853.39	3	14.575	R3	20	6
2020	B97	0.593	0.174	0.411	58.556	30.53	27.21	1053.81	4	14.7756	R3	20	6
2020	LH199	0.639	0.183	0.321	64.01	32.43	30.29	1422.57	2	14.5833	G4	21	6
2020	LH199	0.71	0.316	0.313	55.742	31.77	29.23	1867.11	3	14.7147	R3	21	6
2020	LH199	0.617	0.21	0.428	58.617	30.65	26.57	961.758	4	14.785	R3	21	6
2020	A258	0.666	0.179	0.259	63.444	32.59	29.43	1336.44	2	14.7236	G4	22	6
2020	A258	0.65	0.195	0.316	55.405	31.86	28.85	1635.83	3	14.5928	R3	22	6
2020	A258	0.664	0.242	0.356	56.859	30.78	25.63	1776.5	4	14.7947	R3	22	6
2020	T9	0.628	0.17	0.322	63.023	32.75	30.57	1588.1	2	14.7314	G4	23	6
2020	T9	0.667	0.207	0.297	54.723	31.94	29.19	1659.94	3	14.6031	R3	23	6
2020	T9	0.713	0.302	0.292	56.673	30.91	26.47	1556.95	4	14.8039	R3	23	6
2020	B97	0.564	0.144	0.398	62.517	32.94	30.33	1602.66	2	14.8144	G4	24	6
2020	B97	0.649	0.219	0.359	55.104	32.03	28.63	1856.32	3	14.6131	R3	24	6
2020	B97	0.662	0.276	0.413	57.033	31.02	27.03	1206.97	4	14.7397	R3	24	6
2020	A71	0.445	0.108	0.552	62.313	33.12	32.41	1014.13	2	14.7494	G4	25	6
2020	A71	0.64	0.184	0.32	54.402	32.16	29.19	1620.2	3	14.6219	R3	25	6
2020	A71	0.616	0.173	0.353	56.991	31.17	27.75	1655.14	4	14.8242	R3	25	6
2020	LH60	0.627	0.164	0.311	62.092	33.31	30.69	1185.94	2	14.8344	G4	26	6
2020	LH60	0.671	0.239	0.334	54.114	32.26	28.63	1731.09	3	14.7583	R3	26	6
2020	LH60	0.618	0.246	0.495	55.719	31.3	28.25	1368.01	4	14.6317	R3	26	6
2020	PHN46	0.676	0.178	0.238	61.096	33.59	29.65	1196.77	2	14.6417	G4	27	6
2020	PHN46	0.66	0.24	0.362	53.79	32.35	29.23	1838.5	3	14.7669	R3	27	6
2020	PHN46	0.723	0.221	0.191	55.181	31.38	25.91	1219.07	4	14.8517	R3	27	6
2020	VaW6	0.605	0.166	0.363	60.917	33.7	31.29	1677.8	2	14.8611	G4	28	6
2020	VaW6	0.635	0.204	0.368	54.459	32.43	29.51	1816.31	3	14.7756	R3	28	6
2020	VaW6	0.742	0.224	0.156	54.177	31.48	25.95	891.468	4	14.6519	R3	28	6
2020	Ky226	0.569	0.154	0.415	52.601	35.48	30.87	1818.18	2	14.6786	G4	1	7
2020	Ky226	0.645	0.267	0.452	52.685	31.47	26.01	1228.67	4	13.5111	R3	1	7
2020	Ky226	0.746	0.253	0.167	67.844	27.04	28.75	1224.33	3	15.1656	R2	1	7
2020	LH163	0.606	0.148	0.321	52.281	35.47	30.05	1136.98	2	13.53	G4	2	7
2020	LH163	0.739	0.264	0.191	54.525	31.49	26.15	1165.02	4	15.1556	R3	2	7
2020	LH163	0.724	0.222	0.191	67.686	27.68	28.31	1368.09	3	14.6883	R2	2	7
2020	T141	0.521	0.144	0.504	51.836	35.47	30.15	1120.83	2	15.1458	G4	3	7
2020	T141	0.554	0.161	0.472	54.984	31.54	28.71	1853.64	4	14.6964	R3	3	7
2020	T141	0.741	0.203	0.143	67.513	27.92	28.35	1260.21	3	13.5386	R2	3	7
2020	NKNP899	0.672	0.166	0.23	50.298	35.49	29.37	1168.69	2	13.5472	G4	4	7
2020	NKNP899	0.715	0.32	0.302	54.477	31.58	26.6	939.856	4	14.7042	R3	4	7
2020	NKNP899	0.731	0.217	0.172	67.218	28.21	28.21	1197.14	3	15.1364	R2	4	7
2020	R177	0.525	0.149	0.509	52.954	35.47	29.93	1486.17	2	13.5553	G4	5	7
2020	R177	0.629	0.242	0.454	53.659	31.64	26.79	1110.17	4	15.1261	R3	5	7
2020	R177	0.656	0.191	0.299	66.122	28.48	30.37	1598.82	3	14.7133	R2	5	7
2020	A663	0.529	0.127	0.425	53.828	35.43	31.33	1384.15	2	15.1167	G4	6	7
2020	A663	0.661	0.259	0.389	53.321	31.71	27.11	1841.56	4	13.5644	R3	6	7
2020	A663	0.705	0.256	0.266	65.128	28.75	28.75	1807.83	3	14.7228	R2	6	7
2020	DK6F629	0.674	0.173	0.236	53.115	35.39	30.87	1235.18	2	14.7328	G4	7	7
2020	DK6F629	0.705	0.186	0.194	52.667	31.74	25.19	1127.89	4	15.1061	R3	7	7
2020	DK6F629	0.664	0.207	0.303	64.625	28.96	28.97	1874.16	3	13.5731	R2	7	7
2020	B97	0.601	0.159	0.355	52.211	35.36	29.51	1298.82	2	13.5814	G4	8	7
2020	B97	0.685	0.182	0.226	52.5	31.74	24.81	1111.27	4	15.0953	R3	8	7
2020	B97	0.648	0.2	0.33	64.202	29.18	30.43	927.187	3	14.7411	R2	8	7
2020	H122w	0.592	0.161	0.382	53.087	35.34	30.01	1612.59	2	14.75	G4	9	7
2020	H122w	0.698	0.33	0.368	52.034	31.74	25.67	1121.03	4	13.5897	R3	9	7
2020	H122w	0.684	0.242	0.305	64.432	29.41	28.89	1861.1	3	15.085	R2	9	7
2020	DK3IBZ2	0.566	0.139	0.38	52.762	35.3	29.65	1253.87	2	15.0753	G4	10	7
2020	DK3IBZ2	0.643	0.193	0.331	51.461	31.75	26.53	1389.49	4	14.76	R3	10	7
2020	DK3IBZ2	0.686	0.311	0.384	64.138	29.63	30.05	1080.74	3	13.5986	R2	10	7
2020	PHV57	0.65	0.162	0.262	55.539	35.26	30.51	1274.69	2	14.7689	G4	11	7
2020	PHV57	0.679	0.2	0.262	52.297	31.74	25.29	1395.71	4	13.6069	R3	11	7
2020	PHV57	0.688	0.245	0.296	63.888	29.84	28.63	1755.29	3	15.0656	R2	11	7
2020	B97	0.57	0.149	0.399	56.099	35.17	29.97	1123.75	2	15.0553	G4	12	7
2020	B97	0.673	0.263	0.359	51.219	31.73	25.57	928.577	4	13.6181	R3	12	7
2020	B97	0.612	0.167	0.35	62.937	30.12	30.15	1662.48	3	14.7783	R2	12	7
2020	DK2MCDB	0.63	0.162	0.302	56.871	35.05	31.85	1145.56	2	14.7881	G4	13	7
2020	DK2MCDB	0.704	0.205	0.216	51.123	31.73	25.67	1682.37	4	13.6269	R3	13	7
2020	DK2MCDB	0.618	0.182	0.369	61.796	30.31	29.29	957.837	3	15.045	R2	13	7
2020	LH51	0.549	0.138	0.415	57.161	34.92	33.37	1552.17	2	14.7972	G4	14	7
2020	LH51	0.655	0.284	0.446	50.455	31.74	27.17	1239.84	4	15.0342	R3	14	7
2020	LH51	0.672	0.19	0.264	60.991	30.49	30.61	1380.79	3	13.6361	R2	14	7
2020	912	0.624	0.183	0.355	56.795	34.81	31.07	1694.41	2	14.8058	G4	15	7
2020	912	0.592	0.203	0.481	50.073	31.75	26.67	1306.07	4	15.0242	R3	15	7
2020	912	0.653	0.188	0.299	60.325	30.67	29.69	1725.74	3	13.645	R2	15	7
2020	A619	0.468	0.126	0.574	58.01	34.69	31.11	1807.95	2	13.6561	G4	16	7
2020	A619	0.669	0.287	0.405	50.761	31.8	26.99	1367.61	4	15.0133	R3	16	7
2020	A619	0.729	0.283	0.23	58.347	30.9	28.31	1591	3	14.8158	R2	16	7
2020	CL17	0.566	0.147	0.404	57.631	34.58	32.03	1887.57	2	15.0033	G4	17	7
2020	CL17	0.549	0.179	0.538	51.566	31.84	26.35	1508.09	4	13.6653	R3	17	7
2020	CL17	0.673	0.274	0.376	59.236	31.09	30.19	996.428	3	14.8253	R2	17	7
2020	B97	0.631	0.174	0.322	57.216	34.44	30.69	1433.69	2	14.9847	G4	18	7
2020	B97	0.724	0.214	0.184	52.775	32.16	29.05	1154.47	4	14.8658	R3	18	7
2020	B97	0.678	0.231	0.305	58.652	31.28	28.21	1772.27	3	13.6747	R2	18	7
2020	R134	0.649	0.165	0.272	56.911	34.28	31.19	1116.01	2	14.9747	G4	19	7
2020	R134	0.724	0.2	0.172	50.969	32.26	25.95	1142.77	4	13.6842	R3	19	7
2020	R134	0.638	0.224	0.397	57.729	31.48	29.33	924.254	3	14.8756	R2	19	7
2020	W811G	0.612	0.213	0.448	56.969	34.2	30.29	1459.65	2	14.9181	G4	20	7
2020	W811G	0.688	0.293	0.356	48.849	32.61	25.23	1804.79	4	13.6933	R3	20	7
2020	W811G	0.62	0.182	0.362	55.899	31.64	29.01	1847.56	3	14.965	R2	20	7
2020	LH38	0.607	0.234	0.505	56.653	34.13	31.33	1229.88	2	14.9322	G4	21	7
2020	LH38	0.725	0.2	0.171	47.896	32.67	26.25	897.942	4	14.9544	R3	21	7
2020	LH38	0.69	0.22	0.262	55.836	31.79	29.01	1679.58	3	13.7028	R2	21	7
2020	MS153	0.628	0.164	0.311	56.568	34.08	30.87	1262	2	14.9442	G4	22	7
2020	MS153	0.735	0.248	0.189	48.307	32.69	27.07	1163.46	4	13.7122	R3	22	7
2020	MS153	0.67	0.247	0.348	55.231	31.93	29.87	1706.24	3	14.9431	R2	22	7
2020	CML_228	0.613	0.218	0.453	56.451	34.06	30.19	1153.36	2	14.9536	G4	23	7
2020	CML_228	0.603	0.196	0.434	48.713	32.68	26.53	926.522	4	14.9344	R3	23	7
2020	CML_228	0.73	0.215	0.173	55.481	32.06	28.49	1421	3	13.7211	R2	23	7
2020	Mo1W	0.644	0.169	0.287	55.586	34.05	28.89	1389.65	2	13.7303	G4	24	7
2020	Mo1W	0.709	0.215	0.215	50.021	32.69	25.47	1265.41	4	14.9244	R3	24	7
2020	Mo1W	0.705	0.286	0.298	55.248	32.17	28.89	1886.77	3	14.9619	R2	24	7
2020	NC232	0.516	0.142	0.509	54.879	34.03	29.93	1370.51	2	14.9708	G4	25	7
2020	NC232	0.725	0.204	0.173	49.3	32.66	25.81	1161.15	4	14.9139	R3	25	7
2020	NC232	0.721	0.261	0.232	54.884	32.27	27.67	1045.92	3	13.7397	R2	25	7
2020	38-11	0.663	0.176	0.26	54.505	34.03	30.15	1272.37	2	14.9036	G4	26	7
2020	38-11	0.584	0.174	0.431	49.477	32.64	27.21	1848.15	4	13.7492	R3	26	7
2020	38-11	0.599	0.176	0.4	54.214	32.36	29.93	1018.03	3	14.9797	R2	26	7
2020	NC298	0.66	0.17	0.258	58.297	34	30.25	863.431	2	14.9886	G4	27	7
2020	NC298	0.628	0.245	0.463	49.293	32.6	25.63	1082.3	4	13.7589	R3	27	7
2020	NC298	0.63	0.191	0.357	54.826	32.47	29.33	965.387	3	14.8928	R2	27	7
2020	PHJ75	0.513	0.133	0.484	59.661	33.92	32.25	1378.15	2	14.9964	G4	28	7
2020	PHJ75	0.652	0.249	0.4	49.505	32.57	25.47	1239.5	4	14.8803	R3	28	7
2020	PHJ75	0.673	0.197	0.27	55.014	32.57	29.75	903.127	3	13.7678	R2	28	7
2020	C49A	0.545	0.159	0.489	52.74	35.51	31.19	1202.7	2	15.0186	G4	1	8
2020	C49A	0.595	0.164	0.38	48.404	32.48	27.43	914.12	4	13.5203	R3	1	8
2020	C49A	0.694	0.226	0.261	68.137	27.11	28.17	1529.1	3	15.1817	R4	1	8
2020	B97	0.567	0.151	0.411	53.316	35.55	32.29	1671.02	2	15.0272	G4	2	8
2020	B97	0.639	0.241	0.424	48.752	32.48	26.99	1237.78	4	13.5303	R3	2	8
2020	B97	0.713	0.218	0.21	67.866	27.41	28.85	1390.79	3	15.1906	R4	2	8
2020	C42	0.547	0.136	0.415	53.859	35.61	32.71	1863.34	2	13.5397	G4	3	8
2020	C42	0.619	0.172	0.345	49.198	32.51	28.57	1360.16	4	15.1992	R3	3	8
2020	C42	0.74	0.229	0.164	67.584	27.71	28.63	1374.83	3	15.0361	R4	3	8
2020	PHT73	0.593	0.201	0.472	54.828	35.7	30.87	932.968	2	15.2081	G4	4	8
2020	PHT73	0.591	0.214	0.508	50.894	32.56	26.79	1367.82	4	13.5492	R3	4	8
2020	PHT73	0.665	0.189	0.277	67.431	28.02	29.93	1385.01	3	15.0456	R4	4	8
2020	B97	0.472	0.121	0.54	54.485	35.79	31.89	1404.51	2	15.2172	G4	5	8
2020	B97	0.686	0.311	0.382	50.144	32.6	27.03	1200.81	4	13.5592	R3	5	8
2020	B97	0.617	0.192	0.389	67.327	28.35	30.51	1823.83	3	15.0536	R4	5	8
2020	HP301	0.582	0.151	0.378	53.62	35.9	31.59	1874.79	2	15.0631	G4	6	8
2020	HP301	0.509	0.138	0.512	48.736	32.68	30.33	1063.42	4	15.2272	R3	6	8
2020	HP301	0.723	0.235	0.205	66.018	28.69	28.81	1510.89	3	13.5697	R4	6	8
2020	Mo5	0.647	0.184	0.307	52.796	35.97	30.29	1714.58	2	15.2361	G4	7	8
2020	Mo5	0.684	0.304	0.383	47.644	32.77	27.53	1315.88	4	13.5797	R3	7	8
2020	Mo5	0.742	0.325	0.228	65.394	29	28.11	1751.37	3	15.0725	R4	7	8
2020	H99	0.564	0.169	0.469	52.096	36.05	31.07	1048.07	2	15.0819	G4	8	8
2020	H99	0.567	0.189	0.516	49.395	32.88	28.31	1413.35	4	15.245	R3	8	8
2020	H99	0.722	0.357	0.313	65.192	29.33	29.69	1882.79	3	13.5906	R4	8	8
2020	W821G	0.666	0.177	0.257	52.789	36.12	32.51	1117.82	2	15.0933	G4	9	8
2020	W821G	0.602	0.177	0.395	49.669	32.99	28.71	1625.8	4	13.6011	R3	9	8
2020	W821G	0.719	0.232	0.211	64.743	29.63	30.25	1347.79	3	15.2536	R4	9	8
2020	52220	0.564	0.192	0.532	49.129	33.08	28.35	1051.22	4	15.1025	R3	10	8
2020	52220	0.662	0.252	0.375	63.643	29.92	30.01	1726.64	3	15.2625	R4	10	8
2020	PHR32	0.701	0.175	0.189	50.683	36.29	30.83	1112.53	2	15.1103	G4	11	8
2020	PHR32	0.583	0.165	0.411	48.785	33.13	29.61	1539.75	4	15.2711	R3	11	8
2020	PHR32	0.694	0.23	0.266	62.748	30.18	30.15	1507.33	3	13.6206	R4	11	8
2020	DKF274	0.626	0.184	0.351	50.518	36.34	30.25	1778.19	2	13.6303	G4	12	8
2020	DKF274	0.67	0.278	0.391	47.52	33.19	27.81	1187.02	4	15.2806	R3	12	8
2020	DKF274	0.73	0.245	0.198	61.579	30.43	28.85	1568.26	3	15.1197	R4	12	8
2020	C123	0.548	0.136	0.413	50.294	36.38	32.15	1555.9	2	15.1275	G4	13	8
2020	C123	0.679	0.197	0.258	48.389	33.24	27.03	1216.02	4	15.2894	R3	13	8
2020	C123	0.737	0.376	0.278	59.618	30.68	28.85	1871.94	3	13.6411	R4	13	8
2020	LH231	0.559	0.138	0.393	50.147	36.4	32.41	1441.94	2	13.6517	G4	14	8
2020	LH231	0.637	0.255	0.453	49.39	33.28	27.21	1380.71	4	15.2986	R3	14	8
2020	LH231	0.688	0.188	0.228	57.286	30.92	28.89	1179.67	3	15.1367	R4	14	8
2020	T146	0.553	0.147	0.435	49.407	36.43	31.07	962.638	2	13.6619	G4	15	8
2020	T146	0.65	0.263	0.429	50.03	33.33	28.57	1136.74	4	15.1453	R3	15	8
2020	T146	0.674	0.209	0.283	56.934	31.13	29.11	1737.57	3	15.3078	R4	15	8
2020	W604S	0.593	0.169	0.398	49.685	36.46	32.11	1614.27	2	13.6733	G4	16	8
2020	W604S	0.671	0.298	0.417	49.402	33.4	27.21	1228.05	4	15.1547	R3	16	8
2020	W604S	0.732	0.217	0.171	55.87	31.33	29.11	1192.47	3	15.3175	R4	16	8
2020	W812G	0.626	0.191	0.367	50.392	36.54	30.97	1850.57	2	13.6844	G4	17	8
2020	W812G	0.578	0.195	0.501	49.999	33.48	29.23	1523.44	4	15.1636	R3	17	8
2020	W812G	0.742	0.258	0.179	55.656	31.51	27.93	1523.78	3	15.3264	R4	17	8
2020	LH61	0.481	0.12	0.513	51.174	36.6	33.29	1318.41	2	15.1725	G4	18	8
2020	LH61	0.608	0.227	0.487	50.701	33.53	28.81	1514.27	4	13.6967	R3	18	8
2020	LH61	0.745	0.222	0.148	56.044	31.68	29.01	1142.43	3	15.3372	R4	18	8
2020	PHR58	0.424	0.104	0.585	50.846	36.62	32.11	1210.86	2	15.1825	G4	19	8
2020	PHR58	0.687	0.214	0.261	49.481	33.58	27.89	1683.39	4	13.7083	R3	19	8
2020	PHR58	0.543	0.155	0.48	56.751	31.84	29.75	1277.94	3	15.3464	R4	19	8
2020	B97	0.546	0.134	0.408	49.854	36.65	32.41	1549.9	2	15.1922	G4	20	8
2020	B97	0.563	0.176	0.49	49.858	33.62	29.19	1273.21	4	15.3564	R3	20	8
2020	B97	0.782	0.237	0.086	52.762	32	29.01	1130.1	3	13.7211	R4	20	8
2020	Oh40B	0.593	0.15	0.351	50.198	36.66	32.11	1691.02	2	15.2006	G4	21	8
2020	Oh40B	0.507	0.136	0.51	49.047	33.66	30.37	1025.09	4	15.3667	R3	21	8
2020	Oh40B	0.684	0.283	0.356	53.383	32.13	29.15	1317.91	3	13.7325	R4	21	8
2020	B97	0.467	0.124	0.568	50.05	36.66	32.63	1743.33	2	15.3764	G4	22	8
2020	B97	0.59	0.166	0.397	48.438	33.71	30.29	1605.72	4	13.7447	R3	22	8
2020	B97	0.706	0.205	0.211	53.444	32.25	27.61	1242.9	3	15.2086	R4	22	8
2020	A672	0.621	0.149	0.294	49.483	36.7	29.83	893.116	2	13.7558	G4	23	8
2020	A672	0.641	0.178	0.309	45.256	33.75	26.85	1507.34	4	15.3936	R3	23	8
2020	A672	0.641	0.177	0.306	53.787	32.34	28.89	1034.94	3	15.2172	R4	23	8
2020	INBRED_305	0.647	0.161	0.267	50.019	36.69	30.79	1593.23	2	13.7683	G4	24	8
2020	INBRED_305	0.706	0.193	0.198	47.466	33.83	25.87	1185.88	4	15.2275	R3	24	8
2020	INBRED_305	0.728	0.287	0.235	53.905	32.43	29.19	1422.74	3	15.4067	R4	24	8
2020	A96	0.648	0.165	0.271	50.433	36.7	30.19	1385.61	2	15.4181	G4	25	8
2020	A96	0.612	0.175	0.365	49.105	33.88	27.93	955.101	4	15.2356	R3	25	8
2020	A96	0.705	0.223	0.232	54.855	32.54	29.11	1504.2	3	13.7794	R4	25	8
2020	N540	0.482	0.127	0.541	50.421	36.71	30.69	1371.3	2	15.4269	G4	26	8
2020	N540	0.653	0.239	0.38	48.582	33.93	26.35	1131.04	4	13.7908	R3	26	8
2020	N540	0.697	0.257	0.287	55.275	32.67	28.31	1777.83	3	15.2456	R4	26	8
2020	N215	0.523	0.157	0.541	50.102	36.72	30.01	1761.83	2	15.2567	G4	27	8
2020	N215	0.646	0.244	0.407	47.634	33.95	28.81	919.826	4	13.8008	R3	27	8
2020	N215	0.639	0.219	0.383	52.695	32.77	29.01	1219.7	3	15.4361	R4	27	8
2020	ND260	0.504	0.129	0.491	49.806	36.73	31.19	1226.21	2	15.2661	G4	28	8
2020	ND260	0.647	0.177	0.295	46.611	33.95	27.61	1310.4	4	13.8108	R3	28	8
2020	ND260	0.751	0.221	0.136	52.872	32.85	28.25	1180.98	3	15.4453	R4	28	8
2020	DK6F545	0.5	0.125	0.485	48.231	36.88	32.67	905.601	2	15.2903	G4	1	9
2020	DK6F545	0.653	0.276	0.441	46.05	33.76	27.71	1202.37	4	15.7583	R3	1	9
2020	DK6F545	0.691	0.198	0.234	71.733	26.38	28.39	1356.31	3	14.5456	R1	1	9
2020	Ky228	0.621	0.152	0.301	47.662	36.9	29.01	1139.12	2	15.7475	G4	2	9
2020	Ky228	0.696	0.308	0.35	46.52	33.76	27.61	1884.21	4	14.5556	R3	2	9
2020	Ky228	0.678	0.181	0.239	71.628	26.74	29.19	1128.09	3	15.2983	R1	2	9
2020	PHG35	0.496	0.132	0.52	47.892	36.91	31.81	1748.61	2	14.5639	G4	3	9
2020	PHG35	0.73	0.2	0.16	46.82	33.76	27.49	1180.01	4	15.3072	R3	3	9
2020	PHG35	0.661	0.195	0.294	71.096	27.06	30.33	1398.52	3	15.7381	R1	3	9
2020	PHK76	0.618	0.15	0.303	49.595	36.9	31.77	1140.69	2	15.7281	G4	4	9
2020	PHK76	0.648	0.232	0.382	46.169	33.74	27.49	1016.71	4	15.3167	R3	4	9
2020	PHK76	0.635	0.184	0.332	69.971	27.39	28.71	1616.72	3	14.5725	R1	4	9
2020	Sg_1533	0.551	0.143	0.426	49.627	36.88	30.93	961.197	2	15.7183	G4	5	9
2020	Sg_1533	0.687	0.323	0.394	46.964	33.76	27.35	1083.96	4	15.3264	R3	5	9
2020	Sg_1533	0.689	0.213	0.256	69.635	27.7	27.89	1341.29	3	14.5814	R1	5	9
2020	CO255	0.508	0.135	0.501	50.014	36.85	31.73	1434.25	2	15.7081	G4	6	9
2020	CO255	0.489	0.133	0.546	46.943	33.79	29.05	1265.11	4	14.5906	R3	6	9
2020	CO255	0.69	0.245	0.292	68.926	28.03	29.47	1582.31	3	15.3353	R1	6	9
2020	Mo7	0.492	0.123	0.494	50.617	36.83	32.37	1313.91	2	15.3461	G4	7	9
2020	Mo7	0.607	0.183	0.396	46.092	33.81	27.99	1763.93	4	14.5989	R3	7	9
2020	Mo7	0.668	0.221	0.314	68.081	28.32	27.81	1590.17	3	15.6983	R1	7	9
2020	PH5HK	0.578	0.149	0.381	49.186	36.81	31.85	1497.7	2	15.6881	G4	8	9
2020	PH5HK	0.643	0.24	0.41	45.926	33.83	28.03	996.085	4	14.6072	R3	8	9
2020	PH5HK	0.627	0.172	0.326	66.817	28.62	31.43	1422.93	3	15.3544	R1	8	9
2020	W23	0.548	0.143	0.434	50.6	36.78	30.51	1628.6	2	14.6858	G4	9	9
2020	W23	0.589	0.202	0.488	47.035	33.87	27.61	1134.62	4	15.6781	R3	9	9
2020	W23	0.638	0.152	0.27	59.336	30.53	30.79	1482.12	3	15.3625	R1	9	9
2020	CH753-4	0.54	0.145	0.457	49.637	36.76	31.29	1055.1	2	15.6675	G4	10	9
2020	CH753-4	0.483	0.127	0.535	47.029	33.92	29.87	1417.61	4	15.3714	R3	10	9
2020	CH753-4	0.593	0.156	0.367	58.048	30.76	30.05	1725.93	3	14.6972	R1	10	9
2020	B97	0.497	0.12	0.472	49.329	36.76	32.71	1729.52	2	15.3794	G4	11	9
2020	B97	0.531	0.146	0.481	47.395	33.96	29.87	1131.71	4	15.6575	R3	11	9
2020	B97	0.625	0.176	0.338	58.091	30.91	29.51	1570.43	3	14.7056	R1	11	9
2020	NC328	0.498	0.126	0.495	48.918	36.78	32.37	1064.7	2	15.3883	G4	12	9
2020	NC328	0.643	0.242	0.415	47.521	34.02	28.43	1022.59	4	15.6478	R3	12	9
2020	NC328	0.699	0.183	0.202	57.535	31.09	28.31	1108.83	3	14.7147	R1	12	9
2020	B97	0.608	0.186	0.399	46.347	34.07	28.97	1803.17	4	15.3981	R3	13	9
2020	B97	0.678	0.185	0.245	57.896	31.24	29.05	1145.03	3	15.6358	R1	13	9
2020	PHB09	0.608	0.149	0.32	49.301	36.83	31.19	1326.92	2	15.6186	G4	14	9
2020	PHB09	0.477	0.13	0.566	44.865	34.07	30.47	1400.29	4	15.4067	R3	14	9
2020	PHB09	0.655	0.185	0.291	56.381	31.39	29.51	1394.68	3	14.7314	R1	14	9
2020	PHV53	0.6	0.161	0.362	49.716	36.85	31.39	1508.03	2	15.4158	G4	15	9
2020	PHV53	0.69	0.3	0.357	44.61	34.04	28.11	1036.74	4	14.7397	R3	15	9
2020	PHV53	0.703	0.181	0.192	56.678	31.5	27.29	880.783	3	15.6086	R1	15	9
2020	LH198	0.629	0.2	0.374	50.082	36.85	32.97	984.652	2	14.7478	G4	16	9
2020	LH198	0.708	0.368	0.374	43.861	34.02	27.99	1446.96	4	15.4247	R3	16	9
2020	LH198	0.727	0.188	0.156	56.09	31.61	26.53	895.053	3	15.5972	R1	16	9
2020	ND230	0.643	0.185	0.316	49.613	36.85	30.43	1145.07	2	15.5781	G4	17	9
2020	ND230	0.522	0.165	0.572	45.165	34.05	29.33	1524.95	4	14.7569	R3	17	9
2020	ND230	0.73	0.193	0.155	56.236	31.74	28.35	1135.82	3	15.4328	R1	17	9
2020	B77	0.653	0.157	0.25	49.1	36.87	30.93	1218.87	2	15.4414	G4	18	9
2020	B77	0.684	0.185	0.232	46.576	34.08	27.71	1162.84	4	14.7658	R3	18	9
2020	B77	0.729	0.197	0.161	56.134	31.87	28.39	1134.28	3	15.5661	R1	18	9
2020	A427	0.647	0.262	0.436	46.424	34.11	27.25	1271.93	4	15.4506	R3	19	9
2020	A427	0.723	0.198	0.171	56.646	32.01	28.35	1132.21	3	14.7742	R1	19	9
2020	ICI_740	0.654	0.177	0.28	48.829	36.89	30.25	1344.44	2	15.4589	G4	20	9
2020	ICI_740	0.689	0.26	0.312	44.535	34.14	27.99	1766.02	4	14.7825	R3	20	9
2020	ICI_740	0.725	0.191	0.162	56.403	32.14	29.05	889.504	3	15.5458	R1	20	9
2020	PHK05	0.557	0.143	0.412	49.068	36.89	31.01	1595.17	2	15.4689	G4	21	9
2020	PHK05	0.471	0.122	0.549	44.638	34.2	29.33	1344.38	4	14.7919	R3	21	9
2020	PHK05	0.709	0.202	0.204	56.197	32.3	29.69	1273.8	3	15.5353	R1	21	9
2020	NC236	0.599	0.154	0.35	48.666	36.88	32.29	1677.03	2	15.5242	G4	22	9
2020	NC236	0.576	0.181	0.47	43.33	34.25	29.33	1265.49	4	14.8006	R3	22	9
2020	NC236	0.722	0.204	0.18	55.823	32.43	29.55	1289.88	3	15.4775	R1	22	9
2020	MS1334	0.609	0.163	0.348	49.247	36.85	30.11	1379.23	2	15.4861	G4	23	9
2020	MS1334	0.648	0.257	0.424	44.888	34.29	29.47	1493.19	4	15.5122	R3	23	9
2020	MS1334	0.706	0.191	0.197	54.847	32.58	28.03	1140.8	3	14.8089	R1	23	9
2020	PHK42	0.661	0.166	0.25	50.171	36.83	30.25	1382.06	2	15.4947	G4	24	9
2020	PHK42	0.657	0.231	0.357	44.6	34.31	26.79	1092.78	4	14.8172	R3	24	9
2020	PHK42	0.718	0.202	0.185	54.838	32.71	29.51	1260.86	3	15.5031	R1	24	9
2020	LH57	0.536	0.132	0.424	51.245	36.82	33.97	1582.15	2	15.4936	G4	25	9
2020	LH57	0.636	0.249	0.445	43.962	34.32	27.93	1318.12	4	14.8253	R3	25	9
2020	LH57	0.64	0.177	0.309	54.91	32.81	30.65	1414.67	3	15.5033	R1	25	9
2020	IDS91	0.604	0.147	0.322	51.06	36.8	32.03	1165.57	2	15.4811	G4	26	9
2020	IDS91	0.569	0.189	0.509	45.353	34.36	27.85	1293.79	4	14.8353	R3	26	9
2020	IDS91	0.665	0.177	0.258	55.495	32.95	30.47	1419.31	3	15.5114	R1	26	9
2020	Il14H	0.615	0.174	0.358	50.69	36.76	29.93	1534.37	2	14.8444	G4	27	9
2020	Il14H	0.729	0.382	0.31	45.342	34.38	27.35	1477.52	4	15.5214	R3	27	9
2020	Il14H	0.68	0.214	0.276	55.081	33.05	28.67	1421.3	3	15.4708	R1	27	9
2020	LH188	0.562	0.168	0.472	50.174	36.74	29.83	955.394	2	15.5306	G4	28	9
2020	LH188	0.567	0.177	0.483	44.84	34.41	27.85	1316.26	4	15.4597	R3	28	9
2020	LH188	0.693	0.196	0.228	54.747	33.13	30.51	1159.16	3	14.8533	R1	28	9
2020	H84	0.558	0.133	0.382	48.843	36.92	30.15	1365.48	2	15.5594	G4	1	10
2020	H84	0.69	0.184	0.219	46.563	34.31	28.35	971.724	4	14.54	R3	1	10
2020	H84	0.66	0.197	0.297	65.431	29.79	29.97	1637.68	3	15.7756	G1	1	10
2020	CQ702RC	0.634	0.163	0.296	49.028	36.95	28.81	1455.95	2	15.5703	G4	2	10
2020	CQ702RC	0.588	0.178	0.432	45.614	34.33	28.93	987.735	4	14.5533	R3	2	10
2020	CQ702RC	0.674	0.196	0.267	65.281	30.09	28.53	1689.44	3	15.7847	G1	2	10
2020	Mo46	0.583	0.214	0.531	48.989	37.02	31.77	1203.95	2	15.5792	G4	3	10
2020	Mo46	0.542	0.177	0.554	45.558	34.37	28.81	1298.84	4	14.5628	R3	3	10
2020	Mo46	0.632	0.181	0.333	65.047	30.28	30.69	1643.66	3	15.7942	G1	3	10
2020	F115	0.627	0.233	0.442	47.938	37.03	30.65	1343.38	2	14.5739	G4	4	10
2020	F115	0.677	0.309	0.41	47.479	34.42	30.19	1377.62	4	15.8036	R3	4	10
2020	F115	0.69	0.223	0.266	63.823	30.53	28.89	1771.84	3	15.5872	G1	4	10
2020	B97	0.596	0.166	0.382	48.939	37.08	30.37	1604.54	2	14.585	G4	5	10
2020	B97	0.611	0.22	0.463	48.221	34.51	32.55	1340.48	4	15.8139	R3	5	10
2020	B97	0.688	0.238	0.288	63.844	30.75	28.81	1815.03	3	15.5958	G1	5	10
2020	NC356	0.435	0.109	0.582	49.596	37.11	32.51	1662.79	2	14.5953	G4	6	10
2020	NC356	0.65	0.2	0.327	45.254	34.58	29.61	1728.99	4	15.8233	R3	6	10
2020	NC356	0.632	0.194	0.356	63.713	30.97	28.25	1883.87	3	15.6053	G1	6	10
2020	PHW51	0.528	0.128	0.432	49.235	37.16	33.37	1663.29	2	15.6153	G4	7	10
2020	PHW51	0.611	0.224	0.472	43.946	34.65	28.43	1197.07	4	15.8322	R3	7	10
2020	PHW51	0.603	0.169	0.374	63.726	31.22	30.25	1849.95	3	14.6075	G1	7	10
2020	LP5	0.441	0.112	0.58	48.875	37.22	33.33	1603.24	2	14.62	G4	8	10
2020	LP5	0.485	0.134	0.559	43.072	34.72	29.47	1600.84	4	15.6239	R3	8	10
2020	LP5	0.703	0.272	0.29	62.738	31.46	29.87	1888.6	3	15.8436	G1	8	10
2020	W64A	0.533	0.129	0.423	48.97	37.25	33.37	1441.28	2	14.6303	G4	9	10
2020	W64A	0.473	0.13	0.574	43.561	34.78	30.87	1431.17	4	15.6319	R3	9	10
2020	W64A	0.673	0.219	0.3	62.721	31.66	30.47	1845.67	3	15.8522	G1	9	10
2020	B8	0.486	0.122	0.509	49.506	37.34	33.15	951.092	2	14.6397	G4	10	10
2020	B8	0.555	0.172	0.502	44.145	34.83	29.43	1422.39	4	15.6403	R3	10	10
2020	B8	0.705	0.267	0.279	62.229	31.84	29.33	1771.75	3	15.8622	G1	10	10
2020	CO192	0.6	0.176	0.397	49.342	37.41	32.07	964.95	2	15.65	G4	11	10
2020	CO192	0.474	0.13	0.573	44.456	34.94	31.59	1490.06	4	14.6575	R3	11	10
2020	CO192	0.582	0.157	0.392	60.563	32.17	29.61	1875.68	3	15.8728	G1	11	10
2020	A73	0.564	0.152	0.423	49.666	37.44	31.47	1678.62	2	15.6586	G4	12	10
2020	A73	0.463	0.121	0.561	43.967	34.99	31.85	1048.22	4	15.8822	R3	12	10
2020	A73	0.609	0.178	0.379	59.713	32.34	30.11	1822.95	3	14.6686	G1	12	10
2020	PHN18	0.554	0.161	0.472	49.474	37.48	31.67	1721.06	2	15.8914	G4	13	10
2020	PHN18	0.476	0.129	0.563	43.96	35.05	30.19	1366.76	4	15.6675	R3	13	10
2020	PHN18	0.69	0.257	0.306	59.529	32.51	29.93	909.218	3	#N/A	G1	13	10
2020	WIL901	0.613	0.184	0.382	49.651	37.53	32.45	1665.12	2	15.6758	G4	14	10
2020	WIL901	0.683	0.262	0.332	44.558	35.11	31.07	1717.34	4	14.6908	R3	14	10
2020	WIL901	0.696	0.267	0.303	58.553	32.69	29.43	1859.91	3	15.9011	G1	14	10
2020	DK84BRQ4	0.598	0.199	0.452	48.979	37.56	30.61	1192.62	2	15.6844	G4	15	10
2020	DK84BRQ4	0.666	0.284	0.411	44.464	35.14	30.43	1361.94	4	15.9103	R3	15	10
2020	DK84BRQ4	0.659	0.207	0.314	57.433	32.84	30.25	1721.34	3	14.7022	G1	15	10
2020	B87	0.625	0.172	0.332	47.366	37.59	31.39	1646.54	2	14.7208	G4	16	10
2020	B87	0.702	0.336	0.361	45.325	35.19	29.55	1331.02	4	15.6928	R3	16	10
2020	B87	0.673	0.216	0.297	57.603	33.08	29.29	1687.59	3	15.9189	G1	16	10
2020	DK78371A	0.577	0.141	0.364	47.999	37.6	31.81	1119.29	2	14.7319	G4	17	10
2020	DK78371A	0.664	0.241	0.355	44.594	35.23	29.93	1709.3	4	15.9275	R3	17	10
2020	DK78371A	0.668	0.207	0.294	57.16	33.21	29.83	1587.29	3	15.7006	G1	17	10
2020	B97	0.575	0.192	0.503	48.835	37.61	31.19	1615.23	2	15.9372	G4	18	10
2020	B97	0.669	0.285	0.405	45.589	35.28	29.43	1628.07	4	14.745	R3	18	10
2020	B97	0.692	0.213	0.25	57.094	33.34	30.15	1545.71	3	15.7092	G1	18	10
2020	L_289	0.56	0.16	0.454	48.092	37.62	31.29	1394.43	2	14.7567	G4	19	10
2020	L_289	0.507	0.142	0.531	46.076	35.33	30.75	1518.81	4	15.9561	R3	19	10
2020	L_289	0.725	0.235	0.199	56.854	33.44	29.69	1734.35	3	15.7183	G1	19	10
2020	PHEG9	0.554	0.136	0.399	47.449	37.61	31.93	1736.26	2	14.7681	G4	20	10
2020	PHEG9	0.557	0.175	0.505	45.479	35.4	29.97	1596.95	4	15.7303	R3	20	10
2020	PHEG9	0.649	0.197	0.324	56.358	33.53	29.51	1899.98	3	15.9656	G1	20	10
2020	LH194	0.5	0.124	0.481	47.38	37.6	32.67	1463.38	2	15.7389	G4	21	10
2020	LH194	0.516	0.148	0.531	45.459	35.44	30.83	1359.61	4	14.78	R3	21	10
2020	LH194	0.697	0.198	0.223	56.656	33.62	30.75	1611.93	3	15.975	G1	21	10
2020	N199	0.675	0.172	0.232	46.621	37.58	32.33	1142.81	2	15.9847	G4	22	10
2020	N199	0.677	0.296	0.394	46.418	35.49	29.65	1353.91	4	14.7922	R3	22	10
2020	N199	0.672	0.231	0.318	56.485	33.72	30.15	1797.9	3	15.7467	G1	22	10
2020	DKWDAD1	0.524	0.138	0.472	47.58	37.55	31.77	1025.54	2	15.7561	G4	23	10
2020	DKWDAD1	0.596	0.173	0.399	46.122	35.55	30.25	1662.88	4	14.8061	R3	23	10
2020	DKWDAD1	0.663	0.186	0.276	55.585	33.81	29.75	1595.67	3	15.9947	G1	23	10
2020	4578_INBRED	0.606	0.141	0.306	47.602	37.53	31.47	1206.89	2	14.8178	G4	24	10
2020	4578_INBRED	0.664	0.218	0.32	45.776	35.6	29.33	1595.37	4	15.7656	R3	24	10
2020	4578_INBRED	0.695	0.205	0.234	55.963	33.88	31.15	1576.02	3	16.0042	G1	24	10
2020	DKIBB15	0.528	0.148	0.497	46.942	35.66	30.57	1243.89	4	16.015	R3	25	10
2020	DKIBB15	0.74	0.317	0.227	56.111	33.96	30.37	1580.32	3	14.8297	G1	25	10
2020	PHR61	0.653	0.163	0.26	48.668	37.53	31.19	1119.21	2	14.8456	G4	26	10
2020	PHR61	0.662	0.24	0.359	45.474	35.72	29.61	1678.39	4	16.0244	R3	26	10
2020	PHR61	0.705	0.258	0.268	56.218	34.08	29.93	1622.31	3	15.7831	G1	26	10
2020	DK2MA22	0.63	0.164	0.305	48.703	37.55	31.07	1398.73	2	14.8558	G4	27	10
2020	DK2MA22	0.687	0.205	0.25	45.913	35.76	30.75	1342.58	4	15.7917	R3	27	10
2020	DK2MA22	0.655	0.189	0.296	56.641	34.13	30.65	1524.02	3	16.0331	G1	27	10
2020	R225	0.669	0.162	0.23	48.646	37.56	30.25	1109.96	2	15.8008	G4	28	10
2020	R225	0.693	0.215	0.251	44.282	35.77	27.57	1551.8	4	16.0419	R3	28	10
2020	R225	0.759	0.222	0.122	55.954	34.19	29.55	1172.8	3	14.8661	G1	28	10
2020	Bei_10_=_North_10	0.572	0.165	0.44	60.098	29.97	30.47	1273.82	1	13.6142	R3	1	11
2020	Bei_10_=_North_10	0.574	0.149	0.39	72.239	25.25	26.67	1516.58	4	14.3781	R1	1	11
2020	Bei_10_=_North_10	0.719	0.233	0.212	73.617	27.38	29.69	1544.66	2	14.7947	R2	1	11
2020	OQ603	0.59	0.174	0.418	60.27	30.1	29.65	1075.38	1	14.3922	R3	2	11
2020	OQ603	0.658	0.23	0.353	71.1	25.68	24.33	1687.16	4	14.8047	R1	2	11
2020	OQ603	0.704	0.211	0.221	72.166	27.78	29.29	1341.92	2	13.6258	R2	2	11
2020	B97	0.684	0.28	0.35	60.767	30.26	28.11	1138.38	1	13.6367	R3	3	11
2020	B97	0.644	0.186	0.316	70.875	25.94	25.43	1217.2	4	14.4014	R1	3	11
2020	B97	0.702	0.231	0.248	71.901	28.15	29.61	1448.55	2	14.8164	R2	3	11
2020	CM48	0.569	0.172	0.464	59.651	30.46	30.05	1154.29	1	14.8311	R3	4	11
2020	CM48	0.585	0.169	0.417	70.251	26.26	27.81	1584.07	4	14.4114	R1	4	11
2020	CM48	0.648	0.186	0.308	68.919	29.03	30.83	1600.9	2	13.6683	R2	4	11
2020	B97	0.652	0.253	0.407	60.162	30.64	28.85	1316.7	1	13.6781	R3	5	11
2020	B97	0.513	0.151	0.546	69.286	26.57	27.17	1527.77	4	14.4208	R1	5	11
2020	B97	0.734	0.221	0.17	68.621	29.29	28.39	1133.07	2	14.8428	R2	5	11
2020	N193	0.573	0.169	0.448	60.624	30.8	31.89	1358.79	1	14.4306	R3	6	11
2020	N193	0.66	0.198	0.3	68.444	26.85	24.51	1430.81	4	14.8528	R1	6	11
2020	N193	0.739	0.227	0.165	66.959	29.59	28.97	1135.55	2	13.6897	R2	6	11
2020	11430	0.666	0.233	0.337	59.099	31.06	28.17	1013.1	1	13.6989	R3	7	11
2020	11430	0.568	0.168	0.456	67.5	27.08	26.25	1032.42	4	14.8708	R1	7	11
2020	11430	0.743	0.209	0.145	67.109	29.83	30.25	1147.13	2	14.4397	R2	7	11
2020	K41	0.631	0.177	0.329	59.271	31.2	28.97	1585.86	1	13.71	R3	8	11
2020	K41	0.432	0.116	0.627	67.298	27.29	26.67	1288.97	4	14.8808	R1	8	11
2020	K41	0.736	0.199	0.15	66.557	30.11	28.17	1158.21	2	14.4489	R2	8	11
2020	LH183	0.624	0.204	0.396	58.86	31.34	29.87	949.281	1	13.7192	R3	9	11
2020	LH183	0.451	0.118	0.581	66.788	27.47	28.43	1371.95	4	14.4581	R1	9	11
2020	LH183	0.761	0.229	0.123	64.713	30.32	28.71	1144.31	2	14.8925	R2	9	11
2020	LH224	0.617	0.167	0.339	58.956	31.52	30.97	1530.04	1	14.4681	R3	10	11
2020	LH224	0.636	0.163	0.293	65.731	27.66	23.99	1125.14	4	14.9061	R1	10	11
2020	LH224	0.718	0.244	0.222	63.129	30.51	29.11	1445.45	2	13.7292	R2	10	11
2020	OQ101	0.63	0.203	0.38	58.601	31.63	28.39	1084.41	1	14.4769	R3	11	11
2020	OQ101	0.543	0.162	0.505	65.664	27.85	27.07	1096.48	4	13.7392	R1	11	11
2020	OQ101	0.716	0.237	0.222	62.833	30.73	28.81	1396.26	2	14.9153	R2	11	11
2020	B97	0.716	0.246	0.23	58.598	31.89	27.43	1610.6	1	14.9367	R3	12	11
2020	B97	0.633	0.176	0.323	65.515	28.03	28.49	1116.84	4	14.4864	R1	12	11
2020	B97	0.61	0.191	0.404	62.297	30.91	30.61	950.301	2	13.7489	R2	12	11
2020	PHJ89	0.587	0.173	0.421	57.111	32.14	29.55	993.687	1	14.9544	R3	13	11
2020	PHJ89	0.644	0.214	0.362	62.528	31.14	31.19	962.204	2	14.4958	R2	13	11
2020	Va52	0.64	0.201	0.35	56.097	32.24	29.05	1007.5	1	13.7714	R3	14	11
2020	Va52	0.462	0.114	0.535	65.274	28.39	24.95	1322.47	4	14.5056	R1	14	11
2020	Va52	0.723	0.234	0.203	61.586	31.35	29.93	1376.34	2	14.9633	R2	14	11
2020	ZS01250	0.595	0.188	0.436	55.034	32.35	29.79	1147.12	1	13.7833	R3	15	11
2020	ZS01250	0.591	0.188	0.447	64.71	28.53	27.43	1891.77	4	14.5144	R1	15	11
2020	ZS01250	0.747	0.22	0.144	60.706	31.59	28.43	1305.39	2	14.9744	R2	15	11
2020	LH172	0.709	0.296	0.298	55.175	32.42	28.81	974.847	1	13.7925	R3	16	11
2020	LH172	0.624	0.244	0.473	63.197	28.68	28.03	1261.09	4	14.9844	R1	16	11
2020	LH172	0.662	0.215	0.32	60.236	31.76	30.29	1740.28	2	14.5233	R2	16	11
2020	B14A	0.685	0.183	0.228	55.838	32.56	28.81	1203.1	1	13.8031	R3	17	11
2020	B14A	0.559	0.152	0.432	63.104	28.85	28.11	1818.85	4	14.9958	R1	17	11
2020	B14A	0.626	0.205	0.392	60.212	31.93	29.37	905.591	2	14.5319	R2	17	11
2020	PHTE4	0.648	0.181	0.299	55.985	32.7	29.75	1476.33	1	13.8136	R3	18	11
2020	PHTE4	0.6	0.163	0.367	62.614	29.04	27.67	1290.61	4	14.5414	R1	18	11
2020	PHTE4	0.612	0.183	0.382	59.969	32.14	30.79	1846.04	2	15.0078	R2	18	11
2020	PHK74	0.628	0.189	0.357	55.985	32.89	30.57	945.821	1	14.5508	R3	19	11
2020	PHK74	0.434	0.116	0.621	62.06	29.18	26.75	1319.91	4	13.8247	R1	19	11
2020	PHK74	0.689	0.23	0.277	58.754	32.34	29.19	1655.72	2	15.0272	R2	19	11
2020	PHR36	0.544	0.158	0.49	55.91	33.06	30.33	1300.51	1	15.0436	R3	20	11
2020	PHR36	0.532	0.14	0.46	62.324	29.32	24.75	1669.2	4	13.8353	R1	20	11
2020	PHR36	0.653	0.206	0.327	59.118	32.54	30.47	944.56	2	14.5608	R2	20	11
2020	W32	0.691	0.196	0.231	56.234	33.16	31.59	1198.84	1	14.5694	R3	21	11
2020	W32	0.599	0.212	0.481	62.257	29.43	25.39	1084.79	4	15.0536	R1	21	11
2020	W32	0.744	0.261	0.178	58.979	32.72	28.97	1390.35	2	13.8464	R2	21	11
2020	PHW06	0.647	0.215	0.357	55.025	33.27	30.05	1119.66	1	13.8564	R3	22	11
2020	PHW06	0.584	0.164	0.404	62.193	29.55	28.89	1738.52	4	14.5783	R1	22	11
2020	PHW06	0.721	0.214	0.19	57.162	32.84	30.05	1420.8	2	15.0642	R2	22	11
2020	A334	0.647	0.241	0.4	54.711	33.34	28.63	1189.24	1	14.5878	R3	23	11
2020	A334	0.723	0.264	0.23	57.317	32.96	28.93	1574.82	2	13.8656	R2	23	11
2020	AS6103	0.587	0.166	0.405	54.583	33.48	30.57	1019.92	1	14.5967	R3	24	11
2020	AS6103	0.595	0.171	0.396	60.45	29.87	27.85	964.77	4	13.8758	R1	24	11
2020	AS6103	0.769	0.215	0.101	54.841	33.09	27.49	1114	2	15.0844	R2	24	11
2020	N545	0.59	0.186	0.443	53.971	33.58	29.75	1214.92	1	13.9044	R3	25	11
2020	N545	0.654	0.192	0.304	59.505	30.01	26.67	1617.01	4	15.095	R1	25	11
2020	N545	0.747	0.214	0.141	55.066	33.29	27.99	1107.18	2	14.6053	R2	25	11
2020	LH169Ht	0.709	0.194	0.195	54.113	33.66	29.05	1388.66	1	15.1047	R3	26	11
2020	LH169Ht	0.675	0.178	0.242	59.166	30.12	23.63	1156.89	4	13.9131	R1	26	11
2020	LH169Ht	0.728	0.251	0.206	55.496	33.35	28.89	1583.62	2	14.6153	R2	26	11
2020	B97	0.649	0.203	0.334	53.017	33.72	29.83	1008.06	1	14.6247	R3	27	11
2020	B97	0.628	0.224	0.424	59.169	30.23	26.25	1107.5	4	13.9219	R1	27	11
2020	B97	0.736	0.228	0.172	55.312	33.39	29.55	1130.35	2	15.1144	R2	27	11
2020	NC318	0.672	0.192	0.264	52.24	33.76	28.25	1481.21	1	13.9556	R3	28	11
2020	NC318	0.567	0.159	0.433	58.223	30.38	28.49	1750.74	4	15.1242	R1	28	11
2020	NC318	0.73	0.247	0.198	54.324	33.59	30.69	1649.17	2	14.6344	R2	28	11
2020	B97	0.532	0.151	0.495	51.712	33.77	30.79	1349.33	1	13.9644	R3	1	12
2020	B97	0.711	0.199	0.195	51.963	31.8	26.43	1114.5	4	15.1506	R1	1	12
2020	B97	0.617	0.197	0.4	54.441	33.69	31.43	1127.67	2	14.9172	R2	1	12
2020	Ia5125B	0.673	0.274	0.375	52.665	33.81	29.55	1222.34	1	14.9075	R3	2	12
2020	Ia5125B	0.668	0.261	0.373	51.912	31.77	25.23	1140.58	4	13.9733	R1	2	12
2020	Ia5125B	0.709	0.228	0.229	54.456	33.8	29.75	1685.03	2	15.1606	R2	2	12
2020	LH160	0.71	0.337	0.334	53.574	33.88	29.61	995.107	1	13.9828	R3	3	12
2020	LH160	0.697	0.179	0.2	52.134	31.74	24.99	1107	4	15.1717	R1	3	12
2020	LH160	0.758	0.214	0.119	54.327	33.91	29.15	1184.32	2	14.8983	R2	3	12
2020	N527	0.675	0.258	0.348	53.785	33.94	27.81	1078.59	1	13.9928	R3	4	12
2020	N527	0.639	0.229	0.404	53.127	31.74	26.47	1847.05	4	14.8889	R1	4	12
2020	N527	0.769	0.214	0.1	54.492	34.01	28.57	1136.14	2	15.1811	R2	4	12
2020	PHN11	0.669	0.263	0.373	53.315	34.03	29.43	1201.9	1	14.0039	R3	5	12
2020	PHN11	0.697	0.187	0.209	52.868	31.76	25.53	1164.18	4	15.1906	R1	5	12
2020	PHN11	0.657	0.201	0.311	54.408	34.11	30.75	1834.36	2	14.8794	R2	5	12
2020	PHEM9	0.604	0.18	0.396	52.483	34.11	30.01	1084.57	1	14.0158	R3	6	12
2020	PHEM9	0.655	0.173	0.272	53.163	31.74	27.99	1141.84	4	15.2008	R1	6	12
2020	PHEM9	0.675	0.252	0.34	54.339	34.21	30.11	1580.36	2	14.8686	R2	6	12
2020	PHJ65	0.596	0.226	0.52	51.432	34.15	28.97	1173.53	1	14.0272	R3	7	12
2020	PHJ65	0.446	0.124	0.627	53.252	31.71	29.19	1682.06	4	15.2097	R1	7	12
2020	PHJ65	0.729	0.199	0.163	53.559	34.29	28.97	1424.41	2	14.8583	R2	7	12
2020	N217	0.585	0.174	0.427	52.121	34.2	29.97	1231.3	1	14.0369	R3	8	12
2020	N217	0.515	0.137	0.496	52.647	31.68	27.35	921.63	4	15.2194	R1	8	12
2020	N217	0.705	0.218	0.226	52.646	34.37	29.61	1562.4	2	14.8492	R2	8	12
2020	LH211	0.647	0.233	0.388	51.914	34.29	28.75	1229.38	1	15.2306	R3	9	12
2020	LH211	0.711	0.205	0.201	52.37	31.64	26.15	1186.92	4	14.0475	R1	9	12
2020	LH211	0.759	0.234	0.129	50.882	34.42	28.85	1365.01	2	14.8394	R2	9	12
2020	B97	0.695	0.294	0.335	52.284	34.36	28.97	1313.31	1	14.83	R3	10	12
2020	B97	0.728	0.201	0.165	52.475	31.61	26.61	1143.18	4	15.2403	R1	10	12
2020	B97	0.722	0.249	0.22	49.397	34.56	29.87	1483.84	2	14.0642	R2	10	12
2020	K4	0.592	0.173	0.409	52.266	34.42	30.75	1243.62	1	15.2506	R3	11	12
2020	K4	0.418	0.11	0.636	54.094	31.52	28.17	1239.45	4	14.8197	R1	11	12
2020	K4	0.762	0.225	0.117	50.008	34.64	28.63	1136.41	2	14.0742	R2	11	12
2020	Va26	0.653	0.25	0.397	50.733	34.48	28.43	1217.95	1	14.81	R3	12	12
2020	Va26	0.651	0.207	0.336	54.234	31.41	25.95	1481.56	4	15.2594	R1	12	12
2020	Va26	0.57	0.172	0.462	50.755	34.67	30.25	1443.35	2	14.0831	R2	12	12
2020	PHT77	0.683	0.195	0.248	50.717	34.53	29.93	1277.64	1	14.7997	R3	13	12
2020	PHT77	0.554	0.176	0.513	54.52	31.32	25.23	980.846	4	15.2697	R1	13	12
2020	PHT77	0.724	0.209	0.18	51.108	34.66	29.93	1197.08	2	14.0942	R2	13	12
2020	NC306	0.679	0.264	0.345	51.324	34.59	27.61	1105.61	1	15.2789	R3	14	12
2020	NC306	0.571	0.19	0.505	54.627	31.24	26.75	1349.41	4	14.1042	R1	14	12
2020	NC306	0.641	0.189	0.329	51.089	34.69	30.25	1815.29	2	14.7894	R2	14	12
2020	ICI_441	0.69	0.27	0.321	51.834	34.64	30.51	1117.55	1	15.2881	R3	15	12
2020	ICI_441	0.644	0.186	0.315	54.834	31.18	27.03	1801.16	4	14.7794	R1	15	12
2020	ICI_441	0.745	0.233	0.155	49.26	34.72	28.53	1371.38	2	14.1133	R2	15	12
2020	B76	0.673	0.266	0.366	52.19	34.7	30.25	1074.04	1	15.2992	R3	16	12
2020	B76	0.522	0.137	0.474	55.199	31.18	24.91	1755.38	4	14.77	R1	16	12
2020	B76	0.734	0.208	0.16	49.797	34.77	28.97	1190.77	2	14.1242	R2	16	12
2020	B97	0.6	0.192	0.431	51.779	34.79	30.37	1137.5	1	14.7603	R3	17	12
2020	B97	0.669	0.19	0.27	55.025	31.21	25.95	1224.69	4	15.3142	R1	17	12
2020	B97	0.531	0.15	0.497	49.839	34.82	31.39	1421.69	2	14.1333	R2	17	12
2020	B97	0.702	0.268	0.286	49.822	34.84	28.39	1766.68	1	14.1519	R3	18	12
2020	B97	0.643	0.234	0.4	54.521	31.23	24.75	911.279	4	14.7511	R1	18	12
2020	B97	0.727	0.22	0.182	51.471	34.93	29.93	1336.77	2	15.3247	R2	18	12
2020	DK84QAB1	0.6	0.197	0.444	50.684	34.89	31.01	1128.03	1	14.1625	R3	19	12
2020	DK84QAB1	0.604	0.146	0.32	55.323	31.24	21.99	1133.66	4	15.3347	R1	19	12
2020	DK84QAB1	0.569	0.157	0.425	50.733	35.01	31.73	1867.17	2	14.7414	R2	19	12
2020	B164	0.718	0.199	0.183	51.436	34.95	29.75	1158.76	1	14.1719	R3	20	12
2020	B164	0.677	0.173	0.23	55.568	31.21	26.61	1122.02	4	14.7314	R1	20	12
2020	B164	0.623	0.197	0.383	50.359	35.05	31.11	921.02	2	15.3447	R2	20	12
2020	K47	0.697	0.292	0.327	49.996	35	28.63	1171.03	1	14.7208	R3	21	12
2020	K47	0.71	0.204	0.202	55.999	31.16	24.27	1129.86	4	14.1808	R1	21	12
2020	K47	0.667	0.209	0.301	50.957	35.1	30.69	1658.34	2	15.3544	R2	21	12
2020	Va17	0.61	0.194	0.412	50.219	35.04	29.15	939.143	1	15.3642	R3	22	12
2020	Va17	0.599	0.174	0.395	58.206	31.08	28.49	1558.95	4	14.1906	R1	22	12
2020	Va17	0.689	0.235	0.283	51.344	35.18	33.19	1715.97	2	14.7117	R2	22	12
2020	PHV63	0.664	0.266	0.391	50.042	35.09	29.47	1205.52	1	14.7022	R3	23	12
2020	PHV63	0.424	0.111	0.627	57.92	30.96	29.37	1594.29	4	15.3744	R1	23	12
2020	PHV63	0.593	0.192	0.451	51.588	35.24	30.19	1082.19	2	14.1997	R2	23	12
2020	U_123	0.618	0.181	0.365	49.361	35.14	30.97	1362.48	1	14.6925	R3	24	12
2020	U_123	0.577	0.184	0.477	56.928	30.85	25.67	1654.49	4	15.3842	R1	24	12
2020	U_123	0.499	0.134	0.521	51.323	35.31	32.97	1568.3	2	14.2092	R2	24	12
2020	Pa880	0.7	0.293	0.321	49.049	35.16	29.79	1110.74	1	14.6825	R3	25	12
2020	Pa880	0.436	0.117	0.619	56.702	30.74	29.23	1481.75	4	14.2261	R1	25	12
2020	Pa880	0.711	0.221	0.217	49.109	35.41	31.15	1271.33	2	15.3936	R2	25	12
2020	Mo24W	0.669	0.274	0.387	48.858	35.18	30.37	1187.75	1	15.4033	R3	26	12
2020	Mo24W	0.724	0.287	0.247	56.187	30.67	25.95	1280.67	4	14.6722	R1	26	12
2020	Mo24W	0.72	0.201	0.18	49.201	35.49	29.87	1117.36	2	14.2378	R2	26	12
2020	Va59	0.464	0.116	0.54	49.923	35.21	32.11	1159.74	1	14.6611	R3	27	12
2020	Va59	0.554	0.141	0.414	56.793	30.62	25.87	1364.4	4	15.4167	R1	27	12
2020	Va59	0.614	0.17	0.351	49.274	35.51	32.85	1628.89	2	14.2797	R2	27	12
2020	CI_3A	0.681	0.198	0.254	49.043	35.22	29.61	1265.99	1	14.2892	R3	28	12
2020	CI_3A	0.55	0.15	0.448	56.373	30.56	25.81	1772.83	4	15.4278	R1	28	12
2020	CI_3A	0.586	0.176	0.431	48.223	35.54	30.75	1138.51	2	14.6514	R2	28	12
2020	A679	0.727	0.324	0.27	49.598	35.21	30.37	1077.83	1	14.3239	R3	1	13
2020	A679	0.655	0.185	0.29	51.122	31.8	26.29	1308.79	4	15.4553	R1	1	13
2020	A679	0.744	0.202	0.137	47.659	35.47	30.93	1134.55	2	14.9322	R2	1	13
2020	CM7	0.678	0.254	0.334	48.561	35.21	32.71	980.071	1	14.9417	R3	2	13
2020	CM7	0.651	0.178	0.287	51.457	31.83	26.57	1202.8	4	15.4647	R1	2	13
2020	CM7	0.495	0.129	0.513	47.646	35.47	31.73	1081.6	2	14.3333	R2	2	13
2020	Il778d	0.654	0.175	0.277	49.276	35.25	29.87	1317.38	1	15.4831	R3	3	13
2020	Il778d	0.617	0.152	0.307	51.888	31.87	25.19	1120.61	4	14.3522	R1	3	13
2020	Il778d	0.596	0.182	0.42	48.186	35.53	32.07	1870.57	2	14.9503	R2	3	13
2020	B97	0.636	0.22	0.394	50.077	35.29	29.55	1725.61	1	14.9597	R3	4	13
2020	B97	0.589	0.161	0.387	52.097	31.94	24.95	1419.2	4	15.4925	R1	4	13
2020	B97	0.65	0.185	0.302	48.751	35.61	31.47	1641.29	2	14.3678	R2	4	13
2020	R78	0.696	0.29	0.329	49.042	35.32	29.83	1030.85	1	14.3772	R3	5	13
2020	R78	0.664	0.171	0.25	52.021	32	25.15	1105.24	4	15.5008	R1	5	13
2020	R78	0.532	0.136	0.448	48.28	35.64	33.03	985.637	2	14.9689	R2	5	13
2020	PHK35	0.593	0.176	0.413	48.562	35.34	29.37	1070.14	1	15.5106	R3	6	13
2020	PHK35	0.651	0.17	0.275	51.931	32.04	25.05	1135.85	4	14.3872	R1	6	13
2020	PHK35	0.685	0.188	0.234	48.308	35.67	29.47	1461.55	2	14.9778	R2	6	13
2020	Mo30W	0.509	0.143	0.531	47.852	35.35	30.29	1005.8	1	14.3969	R3	7	13
2020	Mo30W	0.588	0.221	0.535	51.216	32.1	27.25	1279.79	4	14.9869	R1	7	13
2020	Mo30W	0.728	0.225	0.186	47.953	35.68	28.81	1309.87	2	15.5208	R2	7	13
2020	OS602	0.622	0.204	0.402	49.35	35.38	29.37	1074.29	1	14.9967	R3	8	13
2020	OS602	0.48	0.133	0.573	50.416	32.15	26.11	948.351	4	15.5311	R1	8	13
2020	OS602	0.724	0.195	0.168	47.171	35.68	28.63	891.765	2	14.4064	R2	8	13
2020	LH284	0.73	0.251	0.203	49.379	35.41	30.51	1439.37	1	14.4194	R3	9	13
2020	LH284	0.461	0.123	0.58	50.904	32.18	29.15	1091.45	4	15.0053	R1	9	13
2020	LH284	0.654	0.204	0.322	47.011	35.74	30.25	1853.72	2	15.5414	R2	9	13
2020	LH181	0.652	0.192	0.309	48.352	35.4	30.47	1723.46	1	14.4325	R3	10	13
2020	LH181	0.612	0.201	0.422	49.996	32.21	26.99	1538.32	4	15.0158	R1	10	13
2020	LH181	0.756	0.223	0.129	47.643	35.77	30.83	1277.14	2	15.5511	R2	10	13
2020	MS142	0.727	0.393	0.326	48.942	35.41	29.87	1099.1	1	14.4433	R3	11	13
2020	MS142	0.562	0.177	0.495	49.7	32.21	25.43	945.712	4	15.5611	R1	11	13
2020	MS142	0.686	0.251	0.31	47.42	35.79	30.11	1488.87	2	15.0286	R2	11	13
2020	E8501	0.53	0.148	0.493	47.918	35.41	31.67	1167.42	1	14.4528	R3	12	13
2020	E8501	0.651	0.18	0.292	50.509	32.24	27.57	1169.05	4	15.5783	R1	12	13
2020	E8501	0.555	0.149	0.435	49.109	35.86	32.85	1143.72	2	15.0383	R2	12	13
2020	PHP60	0.627	0.217	0.413	48.041	35.43	29.97	1231.94	1	15.0475	R3	13	13
2020	PHP60	0.545	0.164	0.504	51.413	32.27	27.81	1092.57	4	15.5872	R1	13	13
2020	PHP60	0.73	0.214	0.172	49.451	35.95	31.63	1263.68	2	14.4639	R2	13	13
2020	Hi28	0.577	0.164	0.422	48.549	35.45	31.59	1273.03	1	15.0569	R3	14	13
2020	Hi28	0.6	0.171	0.384	49.082	36.04	31.67	1844.29	2	15.5967	R2	14	13
2020	PHG39	0.686	0.287	0.353	48.456	35.48	29.93	991.682	1	15.0658	R3	15	13
2020	PHG39	0.445	0.112	0.572	51.323	32.43	30.37	1321.85	4	14.4836	R1	15	13
2020	PHG39	0.655	0.181	0.284	48.095	36.13	31.01	1655.88	2	15.6067	R2	15	13
2020	W8304	0.735	0.224	0.171	48.883	35.52	30.15	1242.63	1	14.4936	R3	16	13
2020	W8304	0.434	0.114	0.613	50.951	32.5	29.29	1560.94	4	15.075	R1	16	13
2020	W8304	0.705	0.223	0.232	47.877	36.2	30.11	1399.27	2	15.6242	R2	16	13
2020	N538	0.573	0.171	0.453	48.885	35.53	31.01	1090.11	1	14.5042	R3	17	13
2020	N538	0.538	0.164	0.523	50.484	32.56	28.89	1570.2	4	15.6347	R1	17	13
2020	N538	0.699	0.216	0.237	47.896	36.27	29.19	1443.61	2	15.0839	R2	17	13
2020	PHN47	0.581	0.171	0.431	49.031	35.56	31.25	1267	1	15.0928	R3	18	13
2020	PHN47	0.439	0.113	0.593	50.833	32.61	30.25	1349.37	4	15.6442	R1	18	13
2020	PHN47	0.769	0.242	0.112	47.697	36.3	30.57	1436.45	2	14.5136	R2	18	13
2020	K155	0.541	0.154	0.485	49.359	35.59	32.15	1280.74	1	15.6533	R3	19	13
2020	K155	0.483	0.129	0.545	50.959	32.68	30.29	1106.05	4	14.5247	R1	19	13
2020	K155	0.741	0.221	0.155	47.784	36.33	29.19	1414.72	2	15.1036	R2	19	13
2020	NC290A	0.663	0.278	0.411	49.412	35.62	29.87	963.385	1	15.1125	R3	20	13
2020	NC290A	0.543	0.145	0.449	51.55	32.76	30.43	1661.51	4	14.5342	R1	20	13
2020	NC290A	0.595	0.174	0.406	46.883	36.35	31.25	1890.72	2	15.6628	R2	20	13
2020	B97	0.598	0.173	0.394	49.416	35.66	29.61	1763.08	1	14.5433	R3	21	13
2020	B97	0.482	0.134	0.571	52.177	32.86	30.43	1511.1	4	15.6717	R1	21	13
2020	B97	0.663	0.185	0.274	46.325	36.36	28.07	1584.46	2	15.1208	R2	21	13
2020	N6	0.618	0.187	0.377	49.19	35.69	30.65	1238.65	1	14.5531	R3	22	13
2020	N6	0.603	0.165	0.365	52.011	32.96	28.97	1734.96	4	15.1294	R1	22	13
2020	N6	0.744	0.238	0.162	46.41	36.37	29.19	1377.24	2	15.6811	R2	22	13
2020	DE4	0.657	0.212	0.329	47.889	35.7	29.79	1062.54	1	15.6911	R3	23	13
2020	DE4	0.531	0.159	0.526	50.421	33.06	29.55	1286.56	4	14.5628	R1	23	13
2020	DE4	0.682	0.194	0.247	47.127	36.41	32.41	1157.01	2	15.1381	R2	23	13
2020	DKHB8229	0.667	0.203	0.292	48.154	35.71	30.05	1759.24	1	15.7006	R3	24	13
2020	DKHB8229	0.501	0.131	0.504	50.944	33.18	31.29	988.078	4	14.5747	R1	24	13
2020	DKHB8229	0.588	0.163	0.395	48.307	36.46	33.23	1892.3	2	15.1467	R2	24	13
2020	B97	0.682	0.195	0.248	48.601	35.71	30.93	1265.45	1	15.1575	R3	25	13
2020	B97	0.622	0.202	0.396	51.23	33.3	29.33	1825.27	4	15.7086	R1	25	13
2020	B97	0.584	0.171	0.423	48.049	36.49	29.93	1378.51	2	14.5844	R2	25	13
2020	H52	0.723	0.248	0.215	49.884	35.74	30.51	1355.87	1	14.5969	R3	26	13
2020	H52	0.57	0.155	0.417	50.737	33.46	29.61	925.035	4	15.7247	R1	26	13
2020	H52	0.692	0.264	0.308	47.721	36.52	30.87	952.293	2	15.1708	R2	26	13
2020	G22_T122	0.501	0.126	0.486	49.076	35.75	32.37	1338.07	1	15.7353	R3	27	13
2020	G22_T122	0.72	0.358	0.32	50.511	33.56	29.47	1574.35	4	15.1806	R1	27	13
2020	G22_T122	0.687	0.239	0.291	47.436	36.53	30.93	1823.16	2	14.6086	R2	27	13
2020	GE54	0.588	0.169	0.41	49.103	35.77	30.19	1063.15	1	15.1931	R3	28	13
2020	GE54	0.639	0.27	0.474	50.797	33.67	30.43	1653.65	4	15.7453	R1	28	13
2020	GE54	0.673	0.23	0.316	47.507	36.52	31.15	1892.13	2	14.6181	R2	28	13
2020	NC362	0.681	0.199	0.256	48.601	35.7	30.29	1570.21	1	15.4983	R3	1	14
2020	NC362	0.583	0.147	0.367	44.668	34.5	30.61	1521.05	4	15.7714	R1	1	14
2020	NC362	0.682	0.255	0.325	47.486	36.56	33.15	1170.61	2	14.6617	R2	1	14
2020	PHK56	0.763	0.368	0.188	47.679	35.66	30.01	1692.36	1	15.7806	R3	2	14
2020	PHK56	0.633	0.204	0.375	43.857	34.51	29.37	1106.89	4	15.4889	R1	2	14
2020	PHK56	0.673	0.259	0.355	46.128	36.63	32.25	1420.44	2	14.6747	R2	2	14
2020	Pa778	0.596	0.183	0.423	46.407	35.62	30.33	1023.35	1	15.7914	R3	3	14
2020	Pa778	0.52	0.142	0.499	44.682	34.51	30.29	979.396	4	14.6842	R1	3	14
2020	Pa778	0.614	0.208	0.431	46.498	36.65	30.33	1853.83	2	15.4792	R2	3	14
2020	B-18_INBR.FR.SUPERGOLD	0.64	0.209	0.363	47.729	35.57	30.11	1174.04	1	15.8031	R3	4	14
2020	B-18_INBR.FR.SUPERGOLD	0.637	0.155	0.276	46.897	34.49	27.81	1358.31	4	14.6983	R1	4	14
2020	B-18_INBR.FR.SUPERGOLD	0.573	0.157	0.413	46.942	36.7	31.19	1544.08	2	15.4692	R2	4	14
2020	H110	0.633	0.181	0.331	46.334	35.5	29.47	1870.52	1	14.7081	R3	5	14
2020	H110	0.583	0.157	0.391	46	34.46	29.51	1675.9	4	15.4594	R1	5	14
2020	H110	0.658	0.263	0.404	45.944	36.7	31.39	1605.26	2	15.8136	R2	5	14
2020	PHJ40	0.595	0.177	0.411	46.764	35.44	30.01	1748.09	1	15.4489	R3	6	14
2020	PHJ40	0.662	0.211	0.315	47.207	36.73	32.28	1650.58	2	14.7183	R2	6	14
2020	PHVA9	0.581	0.17	0.426	48.066	35.45	30.29	945.569	1	15.8325	R3	7	14
2020	PHVA9	0.69	0.176	0.209	46.78	34.4	29.33	1111.81	4	15.44	R1	7	14
2020	PHVA9	0.716	0.305	0.286	47.03	36.74	29.29	1176.27	2	14.7306	R2	7	14
2020	ND287	0.613	0.208	0.431	48.115	35.45	29.83	1401.8	1	15.4306	R3	8	14
2020	ND287	0.622	0.213	0.418	47.312	34.35	29.47	1004.86	4	15.8419	R1	8	14
2020	ND287	0.61	0.185	0.393	45.164	36.74	31.33	1343.43	2	14.7397	R2	8	14
2020	RS_710	0.678	0.197	0.259	48.323	35.48	29.75	1672.09	1	15.8508	R3	9	14
2020	RS_710	0.54	0.156	0.492	44.805	34.31	30.15	1284.21	4	15.4044	R1	9	14
2020	RS_710	0.68	0.302	0.392	45.843	36.75	29.97	1445.45	2	14.7486	R2	9	14
2020	L_155	0.61	0.176	0.374	48.846	35.51	30.01	1220.43	1	14.7581	R3	10	14
2020	L_155	0.718	0.19	0.174	46.308	34.32	26.47	893.515	4	15.42	R1	10	14
2020	L_155	0.646	0.167	0.28	44.847	36.78	31.33	882.696	2	15.8597	R2	10	14
2020	DKPB80	0.603	0.171	0.377	49.706	35.54	30.57	1129.16	1	15.3836	R3	11	14
2020	DKPB80	0.472	0.126	0.564	46.009	34.3	29.43	1330.03	4	15.8678	R1	11	14
2020	DKPB80	0.767	0.203	0.098	44.931	36.79	28.39	858.028	2	14.7669	R2	11	14
2020	ICI_986	0.637	0.216	0.384	48.622	35.56	28.97	1051.68	1	15.8778	R3	12	14
2020	ICI_986	0.522	0.139	0.482	46.604	34.3	28.89	1147.36	4	14.7758	R1	12	14
2020	ICI_986	0.544	0.154	0.476	45.072	36.78	30.79	1574.56	2	15.3744	R2	12	14
2020	A662	0.574	0.171	0.448	47.913	35.59	31.33	1268.52	1	15.3639	R3	13	14
2020	A662	0.647	0.171	0.283	46.949	34.3	27.75	1291.21	4	14.7858	R1	13	14
2020	A662	0.549	0.149	0.447	45.835	36.79	33.55	1022.12	2	15.8869	R2	13	14
2020	ND259	0.682	0.267	0.342	49.354	35.64	30.43	1326	1	15.3533	R3	14	14
2020	ND259	0.552	0.158	0.466	47.228	34.34	29.65	971.251	4	15.8983	R1	14	14
2020	ND259	0.625	0.187	0.36	45.941	36.79	33.07	1096.81	2	14.7953	R2	14	14
2020	B108	0.637	0.199	0.354	49.491	35.69	31.07	1144.5	1	15.3417	R3	15	14
2020	B108	0.518	0.146	0.517	46.443	34.36	28.43	1311.96	4	14.8058	R1	15	14
2020	B108	0.712	0.241	0.234	47.015	36.83	32.59	1853.37	2	15.9078	R2	15	14
2020	PHJR5	0.527	0.145	0.489	49.352	35.74	30.97	1179.83	1	14.8147	R3	16	14
2020	PHJR5	0.491	0.127	0.517	46.35	34.37	29.23	1066.5	4	15.9178	R1	16	14
2020	PHJR5	0.732	0.193	0.152	45.924	36.85	32.33	1149.9	2	15.3317	R2	16	14
2020	B97	0.498	0.135	0.528	49.918	35.83	31.15	1292.77	1	15.3217	R3	17	14
2020	B97	0.606	0.198	0.43	45.504	34.38	26.57	1682.28	4	15.9364	R1	17	14
2020	B97	0.571	0.17	0.451	45.951	36.89	32.19	1248.6	2	14.8236	R2	17	14
2020	W605S	0.648	0.262	0.432	50.923	35.86	30.65	1469.01	1	15.9444	R3	18	14
2020	W605S	0.628	0.181	0.342	46.826	34.38	27.53	1773.15	4	14.8333	R1	18	14
2020	W605S	0.679	0.201	0.263	45.918	36.92	30.05	1361.71	2	15.3117	R2	18	14
2020	AusTRCF_306238	0.641	0.252	0.436	49.468	35.91	29.87	1328.97	1	15.3025	R3	19	14
2020	AusTRCF_306238	0.743	0.21	0.145	46.04	34.38	29.05	1103.83	4	15.9542	R1	19	14
2020	AusTRCF_306238	0.697	0.198	0.223	45.005	36.94	30.47	1727.34	2	14.8425	R2	19	14
2020	WXB6	0.66	0.22	0.333	48.928	35.95	30.79	948.64	1	15.2908	R3	20	14
2020	WXB6	0.534	0.136	0.444	48.017	34.37	30.65	1524.26	4	14.8525	R1	20	14
2020	WXB6	0.524	0.15	0.515	45.879	36.99	32.51	1495.76	2	15.9667	R2	20	14
2020	CO256	0.598	0.187	0.427	48.388	35.97	30.65	1286.87	1	14.8619	R3	21	14
2020	CO256	0.505	0.133	0.504	47.117	34.31	30.61	1055.95	4	15.9761	R1	21	14
2020	CO256	0.737	0.211	0.156	47.309	37.03	31.19	1134.65	2	15.2789	R2	21	14
2020	PHJ70	0.685	0.283	0.353	47.883	36	30.15	1311.57	1	15.2692	R3	22	14
2020	PHJ70	0.602	0.209	0.464	48.53	34.26	27.21	1556.71	4	14.8725	R1	22	14
2020	PHJ70	0.744	0.199	0.135	45.458	37.07	28.75	899.108	2	15.9869	R2	22	14
2020	Eng-Li_Chih	0.661	0.243	0.365	47.218	35.99	30.11	1726.87	1	14.8817	R3	23	14
2020	Eng-Li_Chih	0.559	0.146	0.417	49.225	34.2	29.11	1722.25	4	15.9967	R1	23	14
2020	Eng-Li_Chih	0.572	0.163	0.431	45.688	37.11	32.19	1259.14	2	15.2597	R2	23	14
2020	LH189Ht	0.567	0.169	0.462	48.62	35.99	30.29	1230.37	1	15.2472	R3	24	14
2020	LH189Ht	0.507	0.134	0.502	49.691	34.11	29.51	998.978	4	16.0053	R1	24	14
2020	LH189Ht	0.519	0.144	0.508	46	37.14	32.33	1454.67	2	14.8911	R2	24	14
2020	AS5707	0.642	0.237	0.409	48.634	36.02	30.01	1371.81	1	14.9008	R3	25	14
2020	AS5707	0.6	0.171	0.386	49.982	34.05	27.49	1688.24	4	16.0133	R1	25	14
2020	AS5707	0.516	0.136	0.487	46.5	37.15	33.63	1528.55	2	15.2375	R2	25	14
2020	A682	0.61	0.193	0.408	47.037	36.01	31.29	1124.26	1	16.0231	R3	26	14
2020	A682	0.737	0.195	0.144	49.917	33.99	24.03	886.444	4	15.2272	R1	26	14
2020	A682	0.69	0.262	0.311	45.8	37.16	30.79	911.807	2	14.9103	R2	26	14
2020	MS106	0.652	0.209	0.336	48.405	36.02	31.07	1390.33	1	16.0328	R3	27	14
2020	MS106	0.648	0.165	0.272	49.469	33.92	25.95	1244.44	4	15.2169	R1	27	14
2020	MS106	0.667	0.213	0.305	45.944	37.18	30.43	1770.1	2	14.9192	R2	27	14
2020	LH205	0.506	0.138	0.518	48.782	36.05	31.29	1410.64	1	15.2064	R3	28	14
2020	LH205	0.637	0.169	0.301	49.898	33.83	29.47	1391.96	4	16.0492	R1	28	14
2020	LH205	0.549	0.149	0.448	45.112	37.19	32.03	1282.41	2	14.9283	R2	28	14
2020	NC13	0.664	0.256	0.375	47.535	36.03	30.29	975.442	1	15.5119	R3	1	15
2020	NC13	0.516	0.149	0.532	44.903	34.47	29.75	1057.99	4	16.0864	R1	1	15
2020	NC13	0.744	0.201	0.137	45.382	37.15	29.69	893.84	2	14.9619	R2	1	15
2020	LH206	0.639	0.247	0.434	47.704	36.03	29.87	1450.44	1	15.5203	R3	2	15
2020	LH206	0.607	0.162	0.349	45.058	34.46	27.61	1472.72	4	16.1022	R1	2	15
2020	LH206	0.678	0.185	0.243	44.93	37.14	30.33	1422.62	2	14.9703	R2	2	15
2020	A155	0.549	0.157	0.473	46.7	36.02	32.41	1254.5	1	15.5286	R3	3	15
2020	A155	0.601	0.199	0.445	45.809	34.45	29.75	1166.92	4	16.1117	R1	3	15
2020	A155	0.651	0.251	0.406	45.309	37.12	30.69	1584.8	2	14.9789	R2	3	15
2020	PHMK0	0.683	0.28	0.354	47.606	36.02	31.25	1394.39	1	14.9886	R3	4	15
2020	PHMK0	0.469	0.121	0.548	45.966	34.48	31.33	1799.32	4	16.1211	R1	4	15
2020	PHMK0	0.75	0.201	0.126	46.176	37.11	29.69	885.135	2	15.5375	R2	4	15
2020	LH149	0.618	0.219	0.441	47.137	36.03	30.37	1374.65	1	15.5472	R3	5	15
2020	LH149	0.644	0.183	0.31	45.36	34.51	28.17	1532.53	4	16.13	R1	5	15
2020	LH149	0.715	0.261	0.247	44.294	37.09	31.11	1724.44	2	15.0017	R2	5	15
2020	W802G	0.499	0.14	0.544	48.202	36.05	30.79	1475.01	1	15.5561	R3	6	15
2020	W802G	0.495	0.125	0.498	45.209	37.07	33.11	1492.44	2	16.1386	R2	6	15
2020	CQ806	0.698	0.332	0.37	48.146	36.09	29.97	1302.84	1	16.1478	R3	7	15
2020	CQ806	0.495	0.145	0.576	45.376	34.54	30.97	1625.31	4	15.0208	R1	7	15
2020	CQ806	0.712	0.216	0.209	45.374	37.07	31.89	1270.43	2	15.5644	R2	7	15
2020	F44	0.637	0.255	0.454	48.827	36.14	30.25	1346.38	1	15.0561	R3	8	15
2020	F44	0.463	0.12	0.556	46.095	34.57	30.79	1158.82	4	16.1578	R1	8	15
2020	F44	0.698	0.173	0.193	45.004	37.05	32.29	1145.96	2	15.5728	R2	8	15
2020	LH196	0.784	0.447	0.153	48.723	36.18	31.15	1398.77	1	16.1681	R3	9	15
2020	LH196	0.474	0.127	0.562	46.025	34.59	29.87	1556.21	4	15.5814	R1	9	15
2020	LH196	0.586	0.164	0.403	44.923	37.07	32.33	1080.02	2	15.0647	R2	9	15
2020	W24	0.656	0.244	0.381	47.432	36.2	29.97	1413.79	1	15.59	R3	10	15
2020	W24	0.583	0.158	0.392	45.922	34.63	30.65	1514.83	4	15.0736	R1	10	15
2020	W24	0.558	0.162	0.466	45.52	37.09	32.15	1254.2	2	16.1769	R2	10	15
2020	A374	0.52	0.142	0.498	45.8	36.19	31.19	1479.98	1	15.5986	R3	11	15
2020	A374	0.642	0.187	0.322	46.391	34.66	29.11	1460.74	4	16.1853	R1	11	15
2020	A374	0.518	0.134	0.474	45.736	37.13	34.25	1821.22	2	15.0839	R2	11	15
2020	ZS635	0.64	0.218	0.379	46.582	36.16	30.43	1565.17	1	16.1964	R3	12	15
2020	ZS635	0.457	0.117	0.564	46.335	34.71	30.05	1663.42	4	15.6075	R1	12	15
2020	ZS635	0.691	0.21	0.248	46.13	37.14	30.51	1678.07	2	15.0931	R2	12	15
2020	A659	0.547	0.151	0.461	47.271	36.16	31.55	1071.15	1	15.6164	R3	13	15
2020	A659	0.602	0.185	0.41	46.042	34.76	28.43	1784.92	4	15.1025	R1	13	15
2020	A659	0.659	0.232	0.352	46.562	37.17	31.33	930.919	2	16.2061	R2	13	15
2020	J8606	0.692	0.285	0.334	47.368	36.17	30.15	1517.72	1	16.2158	R3	14	15
2020	J8606	0.505	0.144	0.544	45.521	34.81	29.93	1639.61	4	15.1108	R1	14	15
2020	J8606	0.718	0.198	0.181	46.194	37.18	30.57	889.429	2	15.6253	R2	14	15
2020	SG_30A	0.566	0.158	0.432	47.115	36.17	30.15	1613.72	1	15.6339	R3	15	15
2020	SG_30A	0.538	0.138	0.438	45.322	34.84	28.71	1101.96	4	15.1192	R1	15	15
2020	SG_30A	0.557	0.16	0.46	46.137	37.2	33.93	1558.4	2	16.2236	R2	15	15
2020	S8326	0.632	0.21	0.385	47.312	36.2	31.55	1879.91	1	15.6422	R3	16	15
2020	S8326	0.644	0.186	0.316	46.341	34.89	29.93	1516.15	4	16.2333	R1	16	15
2020	S8326	0.653	0.247	0.393	45.859	37.28	31.47	1356.67	2	15.1311	R2	16	15
2020	R197	0.638	0.201	0.356	47.472	36.23	30.05	1606.52	1	15.6511	R3	17	15
2020	R197	0.573	0.161	0.424	45.999	34.92	29.69	949.971	4	15.1397	R1	17	15
2020	R197	0.675	0.232	0.312	46.494	37.32	32.67	1125.47	2	16.2444	R2	17	15
2020	B97	0.681	0.157	0.202	48.211	36.25	30.05	1473.94	1	16.2536	R3	18	15
2020	B97	0.65	0.237	0.385	46.601	34.99	29.15	1870	4	15.1494	R1	18	15
2020	B97	0.551	0.155	0.461	46.963	37.37	34.05	1501.29	2	15.6608	R2	18	15
2020	T8	0.57	0.183	0.491	47.729	36.27	30.51	1401.85	1	15.1586	R3	19	15
2020	T8	0.661	0.213	0.32	45.591	35.03	28.93	1456.28	4	16.2628	R1	19	15
2020	T8	0.707	0.233	0.237	47.277	37.42	31.73	1585.01	2	15.6703	R2	19	15
2020	R4	0.661	0.255	0.385	46.569	36.28	29.23	1370.24	1	16.2767	R3	20	15
2020	R4	0.484	0.124	0.523	44.795	35.07	31.77	1784.91	4	15.6794	R1	20	15
2020	R4	0.5	0.136	0.527	47.176	37.47	34.35	1431.31	2	15.1681	R2	20	15
2020	B97	0.608	0.175	0.376	46.979	36.26	29.37	1822.97	1	16.2875	R3	21	15
2020	B97	0.538	0.145	0.461	44.689	35.08	30.75	945.771	4	15.6883	R1	21	15
2020	B97	0.691	0.226	0.267	46.824	37.53	31.39	1866.86	2	15.1778	R2	21	15
2020	P39	0.646	0.191	0.321	47.547	36.25	29.55	1795.19	1	15.1886	R3	22	15
2020	P39	0.55	0.149	0.446	44.621	35.11	30.29	1784	4	15.6997	R1	22	15
2020	P39	0.695	0.187	0.214	45.377	37.58	29.79	1142.61	2	16.2978	R2	22	15
2020	B97	0.564	0.166	0.46	47.888	36.27	28.35	1115.16	1	16.3064	R3	23	15
2020	B97	0.511	0.142	0.523	45.571	35.18	31.33	1373.96	4	15.1981	R1	23	15
2020	B97	0.626	0.176	0.337	45.369	37.63	32.77	1012.14	2	15.7097	R2	23	15
2020	B97	0.666	0.192	0.278	47.853	36.29	29.43	1359.19	1	16.3156	R3	24	15
2020	B97	0.511	0.147	0.539	46.174	35.24	30.61	1314.83	4	15.2086	R1	24	15
2020	B97	0.655	0.202	0.318	44.275	37.64	30.47	1249.56	2	15.7194	R2	24	15
2020	MS132	0.576	0.169	0.438	48.543	36.3	30.05	1428.26	1	15.2172	R3	25	15
2020	MS132	0.49	0.127	0.52	46.646	35.29	31.85	1036.46	4	15.7278	R1	25	15
2020	MS132	0.744	0.192	0.13	44.238	37.63	29.65	1211.03	2	16.3233	R2	25	15
2020	A322	0.535	0.144	0.467	47.19	36.32	31.07	1443.01	1	15.2264	R3	26	15
2020	A322	0.648	0.183	0.301	46.734	35.35	30.83	1540.16	4	16.3314	R1	26	15
2020	A322	0.501	0.131	0.506	45.61	37.65	33.89	1820.21	2	15.7361	R2	26	15
2020	Mo47	0.64	0.239	0.419	47.859	36.36	30.15	1443.92	1	15.2358	R3	27	15
2020	Mo47	0.443	0.116	0.596	46.573	35.41	32.33	1749.5	4	16.3403	R1	27	15
2020	Mo47	0.681	0.215	0.277	44.429	37.64	31.47	1694.79	2	15.7442	R2	27	15
2020	N218	0.596	0.163	0.376	47.837	36.38	31.33	1444.16	1	15.2447	R3	28	15
2020	N218	0.446	0.114	0.577	46.101	35.46	31.47	1326.32	4	16.3492	R1	28	15
2020	N218	0.668	0.2	0.285	44.249	37.62	29.05	1461.5	2	15.7531	R2	28	15
2020	Mp339	0.688	0.205	0.249	75.397	25.78	27.49	878.392	4	13.8867	G4	1	16
2020	Mp339	0.774	0.227	0.096	61.544	30	28.53	1123.93	1	13.6367	R2	1	16
2020	Mp339	0.754	0.255	0.15	67.478	29.28	29.55	1399.1	2	14.3783	R4	1	16
2020	HP72-11	0.609	0.175	0.374	74.108	26.15	23.85	1374.03	4	13.9011	G4	2	16
2020	HP72-11	0.74	0.218	0.157	60.888	30.33	28.31	1140.5	1	13.6544	R2	2	16
2020	HP72-11	0.774	0.221	0.094	65.537	29.76	27.99	1189.32	2	14.3886	R4	2	16
2020	LH162	0.582	0.187	0.466	72.476	26.49	24.81	1800.86	4	13.6694	G4	3	16
2020	LH162	0.734	0.213	0.164	60.043	30.74	27.57	1106.5	1	14.3983	R2	3	16
2020	LH162	0.72	0.202	0.181	64.683	30.12	27.71	1141.9	2	13.915	R4	3	16
2020	B101	0.599	0.207	0.468	70.914	26.8	23.11	1770.69	4	14.4078	G4	4	16
2020	B101	0.726	0.213	0.179	59.863	30.97	29.29	1102.31	1	13.7072	R2	4	16
2020	B101	0.692	0.238	0.28	62.75	30.88	29.19	1647.64	2	13.9258	R4	4	16
2020	CM37	0.625	0.157	0.303	70.064	27.16	23.99	895.679	4	13.9367	G4	5	16
2020	CM37	0.665	0.188	0.274	59.707	31.21	31.89	1680.6	1	13.7181	R2	5	16
2020	CM37	0.683	0.226	0.285	61.973	31.08	28.97	1577.37	2	14.4183	R4	5	16
2020	K148	0.474	0.131	0.581	68.759	27.48	24.57	1890.37	4	13.7308	G4	6	16
2020	K148	0.746	0.206	0.136	58.427	31.43	28.07	1137.04	1	13.9475	R2	6	16
2020	K148	0.739	0.238	0.172	61.701	31.33	29.15	1489.87	2	14.4283	R4	6	16
2020	B97	0.652	0.192	0.309	68.002	27.74	25.63	1282.4	4	14.4378	G4	7	16
2020	B97	0.731	0.216	0.172	56.122	31.64	26.93	1146.76	1	13.9608	R2	7	16
2020	B97	0.698	0.223	0.248	59.455	31.7	29.55	1490.1	2	13.7522	R4	7	16
2020	L_127	0.462	0.121	0.566	67.28	28.17	25.87	917.065	4	13.7644	G4	8	16
2020	L_127	0.749	0.22	0.14	56.642	31.77	30.97	1147.26	1	14.4567	R2	8	16
2020	L_127	0.614	0.186	0.384	59.266	31.89	30.25	1091.74	2	13.9711	R4	8	16
2020	DKFBLL	0.527	0.132	0.444	65.896	28.36	24.27	1464.08	4	14.4669	G4	9	16
2020	DKFBLL	0.742	0.212	0.148	56.54	31.89	27.25	1162.67	1	13.7772	R2	9	16
2020	DKFBLL	0.645	0.191	0.323	59.576	32.07	31.07	1800.35	2	13.9831	R4	9	16
2020	W602S	0.496	0.141	0.557	66.238	28.63	28.21	1022.18	4	13.7911	G4	10	16
2020	W602S	0.745	0.232	0.154	56.85	32.03	27.67	1129.06	1	14.4789	R2	10	16
2020	W602S	0.721	0.218	0.194	59.283	32.28	28.49	1657.44	2	13.9942	R4	10	16
2020	N28	0.551	0.154	0.457	66.581	28.82	26.93	1816.92	4	13.8036	G4	11	16
2020	N28	0.745	0.213	0.143	55.998	32.17	29.83	1108.57	1	14.4886	R2	11	16
2020	N28	0.597	0.173	0.396	58.688	32.45	29.79	915.307	2	14.0053	R4	11	16
2020	A12	0.564	0.187	0.519	64.757	29.03	26.25	924.016	4	13.8186	G4	12	16
2020	A12	0.709	0.227	0.227	53.604	32.36	27.39	1793.39	1	14.0222	R2	12	16
2020	A12	0.689	0.215	0.258	58.63	32.65	30.61	1726.35	2	14.4986	R4	12	16
2020	LH167	0.604	0.149	0.327	64.893	29.2	23.85	1103.81	4	14.0322	G4	13	16
2020	LH167	0.63	0.194	0.36	54.632	32.42	29.37	1351.31	1	13.8303	R2	13	16
2020	LH167	0.628	0.186	0.35	58.049	32.83	31.11	1835.72	2	14.5075	R4	13	16
2020	DK8M129	0.664	0.162	0.239	64.371	29.4	24.75	877.63	4	14.5172	G4	14	16
2020	DK8M129	0.61	0.195	0.414	55.418	32.51	30.29	1564.05	1	14.0436	R2	14	16
2020	DK8M129	0.622	0.183	0.36	57.389	32.97	31.59	971.584	2	13.8417	R4	14	16
2020	NKNP901	0.524	0.13	0.445	62.246	29.57	24.71	1689.09	4	14.5267	G4	15	16
2020	NKNP901	0.683	0.263	0.333	54.84	32.58	29.75	976.691	1	14.0547	R2	15	16
2020	NKNP901	0.731	0.227	0.18	57.098	33.11	29.37	1636.4	2	13.8514	R4	15	16
2020	B57	0.523	0.14	0.482	61.032	29.76	27.21	1803.43	4	14.0758	G4	16	16
2020	B57	0.657	0.193	0.299	55.624	32.76	29.83	1695.24	1	14.5372	R2	16	16
2020	B57	0.666	0.195	0.283	54.433	33.39	31.47	1777.37	2	13.8794	R4	16	16
2020	A674	0.52	0.13	0.456	61.826	29.87	23.67	1267.58	4	13.8919	G4	17	16
2020	A674	0.724	0.393	0.338	55.754	32.86	28.71	1564.42	1	14.0864	R2	17	16
2020	A674	0.746	0.234	0.154	54.683	33.47	29.29	1384.15	2	14.5469	R4	17	16
2020	NC342	0.67	0.181	0.254	61.92	30.07	24.85	1120.43	4	13.905	G4	18	16
2020	NC342	0.538	0.152	0.486	55.763	32.94	30.93	1745.06	1	14.0975	R2	18	16
2020	NC342	0.649	0.195	0.319	53.704	33.56	29.61	1111.79	2	14.5586	R4	18	16
2020	B97	0.566	0.167	0.456	61.059	30.2	26.75	1827.11	4	14.1072	G4	19	16
2020	B97	0.636	0.191	0.342	54.935	32.99	27.71	900.236	1	13.9175	R2	19	16
2020	B97	0.628	0.185	0.349	54.357	33.65	30.65	1786.5	2	14.5686	R4	19	16
2020	B109	0.667	0.163	0.236	61.267	30.41	26.15	880.179	4	14.1167	G4	20	16
2020	B109	0.728	0.254	0.209	53.518	33.03	26.53	1527.58	1	13.9297	R2	20	16
2020	B109	0.717	0.223	0.207	52.078	33.71	28.85	1858.05	2	14.5828	R4	20	16
2020	MS222	0.619	0.158	0.316	60.789	30.55	28.71	1194.34	4	14.1264	G4	21	16
2020	MS222	0.667	0.254	0.366	53.308	33.05	27.57	1698.22	1	13.9444	R2	21	16
2020	MS222	0.665	0.198	0.288	53.72	33.8	29.87	1882.64	2	14.5925	R4	21	16
2020	Fe	0.657	0.176	0.272	60.71	30.71	26.47	1121.28	4	14.1483	G4	22	16
2020	Fe	0.642	0.185	0.317	53.866	33.09	29.23	1239.01	1	13.9569	R2	22	16
2020	Fe	0.589	0.169	0.405	54.222	33.91	31.93	1011.3	2	14.6036	R4	22	16
2020	ND283	0.609	0.164	0.35	60.969	30.87	24.95	1485.86	4	14.1575	G4	23	16
2020	ND283	0.589	0.163	0.393	54.906	33.14	32.07	951.454	1	13.9669	R2	23	16
2020	ND283	0.556	0.151	0.44	54.437	34.02	33.93	1062.7	2	14.6164	R4	23	16
2020	A	0.664	0.167	0.246	61.184	31.04	24.95	866.524	4	14.1672	G4	24	16
2020	A	0.581	0.167	0.42	54.773	33.22	29.83	1379.07	1	14.6297	R2	24	16
2020	A	0.601	0.172	0.385	54.479	34.18	32.03	1828.11	2	13.9808	R4	24	16
2020	PHBW8	0.523	0.16	0.552	60.655	31.15	24.95	1825.23	4	14.6406	G4	25	16
2020	PHBW8	0.59	0.167	0.4	55.15	33.32	30.37	1156.58	1	14.1769	R2	25	16
2020	PHBW8	0.594	0.168	0.393	54.938	34.34	31.15	1848.1	2	13.9936	R4	25	16
2020	Yu796_NS	0.699	0.231	0.254	58.692	31.26	25.43	1115.81	4	14.6511	G4	26	16
2020	Yu796_NS	0.644	0.226	0.383	54.507	33.43	28.97	931.337	1	14.1867	R2	26	16
2020	Yu796_NS	0.639	0.214	0.376	53.595	34.46	30.33	1017.43	2	14.0058	R4	26	16
2020	H49	0.675	0.167	0.226	57.626	31.31	23.85	1834.36	4	14.0194	G4	27	16
2020	H49	0.672	0.208	0.288	54.217	33.58	29.43	1222.48	1	14.1964	R2	27	16
2020	H49	0.506	0.139	0.524	53.062	34.61	32.97	1164.51	2	14.6611	R4	27	16
2020	LH54	0.661	0.166	0.249	57.147	31.37	24.67	1870.43	4	14.03	G4	28	16
2020	LH54	0.672	0.252	0.347	54.526	33.71	31.19	1064.1	1	14.6731	R2	28	16
2020	LH54	0.617	0.185	0.375	53.457	34.71	30.25	1756.46	2	14.2061	R4	28	16
2020	B97	0.579	0.197	0.503	57.314	31.54	27.35	1893.22	4	14.5575	G4	1	17
2020	B97	0.66	0.253	0.383	49.557	34.95	29.47	1231.67	1	15.8328	R2	1	17
2020	B97	0.678	0.221	0.293	50.556	34.92	28.57	1547.84	2	14.7075	R4	1	17
2020	B97	0.613	0.193	0.402	45.337	38.42	31.15	1479.51	2	14.7075	R4	1	17
2020	MS225	0.487	0.119	0.491	57.313	31.61	27.21	1131.2	4	14.7181	G4	2	17
2020	MS225	0.683	0.206	0.261	48.391	34.88	29.19	1636.43	1	15.8736	R2	2	17
2020	MS225	0.661	0.193	0.291	50.102	34.93	29.65	1626.26	2	14.5381	R4	2	17
2020	MS225	0.574	0.165	0.432	44.861	38.49	31.81	1259.39	2	14.5381	R4	2	17
2020	H91	0.51	0.141	0.52	56.765	31.67	23.67	1600.8	4	14.5261	G4	3	17
2020	H91	0.682	0.162	0.207	50.575	34.86	29.05	1196.63	1	14.7286	R2	3	17
2020	H91	0.654	0.186	0.294	50.188	34.96	27.71	1789.57	2	15.8831	R4	3	17
2020	H91	0.517	0.137	0.487	44.138	38.49	32.97	1825.76	2	15.8831	R4	3	17
2020	PHEW7	0.639	0.154	0.271	55.584	31.71	25.19	882.318	4	15.8922	G4	4	17
2020	PHEW7	0.658	0.222	0.342	49.514	34.77	29.01	1219.37	1	14.7389	R2	4	17
2020	PHEW7	0.582	0.164	0.411	48.88	35.02	31.29	1026	2	14.4975	R4	4	17
2020	PHEW7	0.514	0.145	0.524	43.56	38.51	32.51	1605.67	2	14.4975	R4	4	17
2020	4F-234_BX_4	0.567	0.136	0.37	54.346	31.76	24.43	1405.04	4	15.9033	G4	5	17
2020	4F-234_BX_4	0.747	0.218	0.142	49.111	34.76	28.11	1468.14	1	14.4872	R2	5	17
2020	4F-234_BX_4	0.647	0.202	0.335	49.578	35.06	29.15	1027.31	2	14.7483	R4	5	17
2020	4F-234_BX_4	0.675	0.288	0.389	44.517	38.55	32.51	1573.89	2	14.7483	R4	5	17
2020	Huobai	0.595	0.144	0.333	54.707	31.76	23.59	1113.12	4	15.9147	G4	6	17
2020	Huobai	0.652	0.245	0.392	50.952	34.73	29.75	1216.01	1	14.4769	R2	6	17
2020	Huobai	0.665	0.21	0.306	49.668	35.12	29.65	1835.24	2	14.7586	R4	6	17
2020	Huobai	0.592	0.175	0.414	44.98	38.59	33.29	905.813	2	14.7586	R4	6	17
2020	NC304	0.597	0.133	0.306	54.458	31.76	23.89	1193.28	4	15.9253	G4	7	17
2020	NC304	0.727	0.24	0.2	50.369	34.7	30.51	1441.21	1	14.7686	R2	7	17
2020	NC304	0.622	0.173	0.341	50.141	35.18	30.93	1010.99	2	14.4658	R4	7	17
2020	NC304	0.477	0.13	0.566	43.849	38.62	32.71	1880.27	2	14.4658	R4	7	17
2020	LH123HT	0.641	0.158	0.273	55.24	31.78	25.33	1150.14	4	14.4547	G4	8	17
2020	LH123HT	0.693	0.261	0.304	50.274	34.71	29.61	1383.24	1	14.7786	R2	8	17
2020	LH123HT	0.629	0.186	0.35	50.031	35.26	29.75	1000.8	2	15.9353	R4	8	17
2020	LH123HT	0.611	0.183	0.386	44.503	38.66	32.11	1196.76	2	15.9353	R4	8	17
2020	PHGG7	0.631	0.163	0.3	55.377	31.87	25.63	1458.1	4	15.9442	G4	9	17
2020	PHGG7	0.641	0.17	0.293	50.948	34.71	30.37	1312.65	1	14.4431	R2	9	17
2020	PHGG7	0.702	0.204	0.219	44.986	38.67	31.07	1336.69	2	14.7886	R4	9	17
2020	Ky21	0.631	0.154	0.286	55.607	31.9	24.27	881.634	4	14.4322	G4	10	17
2020	Ky21	0.746	0.219	0.146	50.51	34.69	28.97	1249.18	1	15.9531	R2	10	17
2020	Ky21	0.563	0.166	0.464	49.078	35.87	32.11	1320.93	2	14.7997	R4	10	17
2020	Ky21	0.697	0.192	0.215	45.204	38.67	31.29	1341.74	2	14.7997	R4	10	17
2020	T234	0.608	0.169	0.362	56.674	31.93	25.39	1311.08	4	14.4211	G4	11	17
2020	T234	0.527	0.145	0.492	50.758	34.68	29.97	1571.17	1	14.8094	R2	11	17
2020	T234	0.609	0.179	0.382	48.506	36.01	31.63	1854.74	2	15.9614	R4	11	17
2020	T234	0.645	0.171	0.288	44.866	38.67	30.47	1815.43	2	15.9614	R4	11	17
2020	LH156	0.599	0.165	0.375	51.051	34.67	31.77	928.195	1	14.4114	R2	12	17
2020	LH156	0.545	0.149	0.457	48.189	36.07	32.11	1027.68	2	14.8219	R4	12	17
2020	LH156	0.537	0.157	0.503	44.454	38.64	32.63	1782.57	2	14.8219	R4	12	17
2020	B79	0.632	0.151	0.279	54.619	32.06	24.43	1123.22	4	16	G4	13	17
2020	B79	0.62	0.186	0.371	51.497	34.64	29.75	1550.12	1	14.8311	R2	13	17
2020	B79	0.681	0.194	0.249	46.793	36.14	29.29	1875.51	2	14.4014	R4	13	17
2020	B79	0.565	0.164	0.45	43.044	38.54	32.71	1490.23	2	14.4014	R4	13	17
2020	DK83IBI3	0.633	0.163	0.298	53.861	32.07	25.67	1334.73	4	14.3914	G4	14	17
2020	DK83IBI3	0.546	0.156	0.476	50.928	34.61	30.69	1862.34	1	14.8419	R2	14	17
2020	DK83IBI3	0.673	0.206	0.281	47.254	36.19	29.97	937.366	2	16.0094	R4	14	17
2020	DK83IBI3	0.475	0.123	0.544	43.996	38.53	33.55	1541.61	2	16.0094	R4	14	17
2020	DKMBPM	0.555	0.16	0.468	54.517	32.15	27.07	1887.77	4	16.0186	G4	15	17
2020	DKMBPM	0.746	0.255	0.169	50.7	34.59	29.05	1308.68	1	14.3814	R2	15	17
2020	DKMBPM	0.583	0.173	0.431	47.642	36.23	31.89	1148.77	2	14.8539	R4	15	17
2020	DKMBPM	0.632	0.207	0.382	42.136	38.51	31.67	1021.83	2	14.8539	R4	15	17
2020	N28Ht	0.645	0.168	0.285	54.918	32.19	26.35	1181.66	4	14.8642	G4	16	17
2020	N28Ht	0.627	0.219	0.418	50.366	34.56	29.33	1474.13	1	16.0275	R2	16	17
2020	N28Ht	0.553	0.157	0.465	47.634	36.26	31.15	1116.78	2	14.3708	R4	16	17
2020	N28Ht	0.488	0.131	0.538	43.281	38.5	35.33	1470.97	2	14.3708	R4	16	17
2020	B10	0.633	0.154	0.282	54.504	32.23	25.29	889.546	4	14.3606	G4	17	17
2020	B10	0.634	0.197	0.359	50.184	34.52	26.89	1432.8	1	14.875	R2	17	17
2020	B10	0.539	0.158	0.501	48.036	36.32	32.25	1420.76	2	16.0506	R4	17	17
2020	B10	0.466	0.124	0.569	45.088	38.59	34.21	1948.04	2	16.0506	R4	17	17
2020	R229	0.659	0.179	0.273	54.431	32.28	24.23	1163.24	4	14.885	G4	18	17
2020	R229	0.653	0.188	0.3	49.116	34.48	28.49	1112.81	1	16.0594	R2	18	17
2020	R229	0.584	0.165	0.409	48.059	36.42	32.11	1304.88	2	14.3506	R4	18	17
2020	R229	0.674	0.228	0.31	43.681	38.64	28.85	1597.46	2	14.3506	R4	18	17
2020	PHR25	0.614	0.153	0.318	53.812	32.32	23.63	1191.69	4	16.0681	G4	19	17
2020	PHR25	0.641	0.208	0.36	49.23	34.45	29.01	1525.15	1	14.8947	R2	19	17
2020	PHR25	0.648	0.203	0.335	46.864	36.6	32.51	1789.72	2	14.3392	R4	19	17
2020	PHR25	0.651	0.175	0.282	43.89	38.69	30.33	1449.08	2	14.3392	R4	19	17
2020	W814G	0.58	0.151	0.383	52.888	32.36	25.87	1682.35	4	14.9053	G4	20	17
2020	W814G	0.599	0.168	0.381	50.985	34.39	31.25	1199.88	1	14.3272	R2	20	17
2020	W814G	0.677	0.212	0.283	46.571	36.68	29.37	910.404	2	16.0775	R4	20	17
2020	W814G	0.66	0.182	0.276	43.82	38.71	29.01	1528.31	2	16.0775	R4	20	17
2020	A654	0.595	0.146	0.339	52.676	32.38	25.15	1196.27	4	14.3144	G4	21	17
2020	A654	0.698	0.249	0.278	50.401	34.35	29.33	1110.94	1	16.0869	R2	21	17
2020	A654	0.653	0.18	0.286	47.422	36.78	30.93	1364.13	2	14.9144	R4	21	17
2020	A654	0.73	0.193	0.155	43.858	38.72	29.61	1298.22	2	14.9144	R4	21	17
2020	B97	0.532	0.143	0.471	52.876	32.45	26.19	1710.61	4	14.9275	G4	22	17
2020	B97	0.679	0.21	0.275	51.521	34.33	27.89	1165.49	1	16.0958	R2	22	17
2020	B97	0.578	0.166	0.427	46.963	36.87	31.07	1138.03	2	14.3028	R4	22	17
2020	B97	0.756	0.212	0.122	42.987	38.71	30.75	1247.36	2	14.3028	R4	22	17
2020	ND262	0.607	0.146	0.315	52.698	32.47	25.09	1105.44	4	14.2931	G4	23	17
2020	ND262	0.642	0.181	0.311	52.259	34.27	30.75	902.517	1	14.9375	R2	23	17
2020	ND262	0.715	0.199	0.187	46.234	36.91	31.89	1522.12	2	16.105	R4	23	17
2020	ND262	0.679	0.215	0.281	42.066	38.68	29.87	947.451	2	16.105	R4	23	17
2020	B97	0.653	0.175	0.277	52.902	32.48	25.19	895.651	4	14.2817	G4	24	17
2020	B97	0.727	0.235	0.195	52.5	34.23	29.43	1432.41	1	16.1144	R2	24	17
2020	B97	0.584	0.168	0.415	47.342	36.93	32.19	1244.53	2	14.9469	R4	24	17
2020	B97	0.62	0.162	0.323	41.955	38.64	30.93	1420.7	2	14.9469	R4	24	17
2020	Va22	0.59	0.152	0.364	53.107	32.49	24.67	1176.48	4	14.5892	G4	25	17
2020	Va22	0.541	0.118	0.372	53.251	34.18	31.07	995.677	1	14.9578	R2	25	17
2020	Va22	0.651	0.204	0.328	47.827	36.97	31.43	992.437	2	14.2686	R4	25	17
2020	PHN66	0.652	0.159	0.255	52.631	32.49	23.73	886.905	4	14.9681	G4	26	17
2020	PHN66	0.541	0.147	0.461	53.064	34.1	30.47	1490.12	1	14.6008	R2	26	17
2020	PHN66	0.601	0.171	0.384	47.099	37.02	30.15	1070.56	2	14.2458	R4	26	17
2020	H71	0.594	0.139	0.325	52.435	32.46	23.63	858.474	4	14.9775	G4	27	17
2020	H71	0.695	0.21	0.241	53.788	34.04	29.37	1635.81	1	14.2344	R2	27	17
2020	H71	0.477	0.121	0.524	46.885	37.05	32.71	1320.19	2	14.6111	R4	27	17
2020	B107	0.643	0.162	0.277	51.199	32.45	27.89	1433.45	4	14.9875	G4	28	17
2020	B107	0.757	0.213	0.12	54.515	33.9	30.01	1173.65	1	14.2222	R2	28	17
2020	B107	0.663	0.188	0.279	47.167	37.09	31.77	1892.27	2	14.6219	R4	28	17
2020	PHN34	0.657	0.166	0.256	51.652	32.46	26.71	866.304	4	15.0208	G4	1	18
2020	PHN34	0.697	0.284	0.317	49.674	35.16	29.83	931.279	1	14.5986	R2	1	18
2020	PHN34	0.583	0.161	0.4	46.445	36.97	31.55	1413.94	2	14.6817	R4	1	18
2020	LH218	0.652	0.227	0.366	52.163	32.46	26.01	1480.78	4	14.6956	G4	2	18
2020	LH218	0.708	0.237	0.239	50.065	35.27	30.61	1638.39	1	15.0331	R2	2	18
2020	LH218	0.595	0.187	0.434	45.1	36.99	32.33	1726.92	2	14.6361	R4	2	18
2020	PHR55	0.583	0.137	0.341	53.103	32.45	26.47	1178.99	4	14.6544	G4	3	18
2020	PHR55	0.703	0.223	0.237	49.334	35.31	30.01	1027.33	1	14.7286	R2	3	18
2020	PHR55	0.733	0.242	0.188	45.32	37.01	28.39	1770.82	2	15.0439	R4	3	18
2020	LH128	0.418	0.107	0.621	53.865	32.48	28.35	1357.62	4	14.6642	G4	4	18
2020	LH128	0.673	0.201	0.276	48.543	35.32	30.11	1424.95	1	15.0544	R2	4	18
2020	LH128	0.613	0.188	0.391	45.044	37.03	31.39	1892.2	2	14.7439	R4	4	18
2020	ND249	0.597	0.203	0.465	54.391	32.53	26.99	1259.87	4	15.065	G4	5	18
2020	ND249	0.618	0.188	0.379	48.509	35.33	30.83	1037.37	1	14.7561	R2	5	18
2020	ND249	0.7	0.255	0.28	44.363	37.08	31.25	1296.04	2	14.6742	R4	5	18
2020	Va14	0.637	0.195	0.347	54.071	32.6	25.71	1482.18	4	14.6847	G4	6	18
2020	Va14	0.711	0.216	0.213	48.798	35.37	30.05	1423.39	1	14.7661	R2	6	18
2020	Va14	0.598	0.18	0.411	44.609	37.14	29.87	1533.59	2	15.0756	R4	6	18
2020	CO117	0.599	0.225	0.509	53.319	32.65	27.39	1093.47	4	14.6942	G4	7	18
2020	CO117	0.677	0.258	0.344	49.288	35.42	30.43	1130.26	1	14.7761	R2	7	18
2020	CO117	0.622	0.203	0.399	44.831	37.19	31.29	1206.89	2	15.0858	R4	7	18
2020	PHTM9	0.639	0.173	0.303	54.106	32.7	28.63	1153.2	4	14.7058	G4	8	18
2020	PHTM9	0.662	0.252	0.376	48.367	35.44	30.87	1677.94	1	14.7869	R2	8	18
2020	PHTM9	0.568	0.161	0.436	45.739	37.25	33.33	1538.7	2	15.0964	R4	8	18
2020	Va102	0.601	0.186	0.418	49.341	35.47	30.65	1468.07	1	14.8006	R2	9	18
2020	Va102	0.711	0.242	0.237	45.831	37.32	33.49	1353.38	2	14.715	R4	9	18
2020	NC302	0.615	0.155	0.319	55.432	32.87	25.77	1138.58	4	14.8117	G4	10	18
2020	NC302	0.711	0.208	0.205	49.463	35.51	30.87	1431.52	1	15.1169	R2	10	18
2020	NC302	0.61	0.168	0.356	46.536	37.4	31.77	1034.47	2	14.7247	R4	10	18
2020	Pa91	0.67	0.174	0.244	55.952	32.96	28.07	1174.76	4	14.8225	G4	11	18
2020	Pa91	0.58	0.163	0.414	49.598	35.55	30.65	982.556	1	15.1278	R2	11	18
2020	Pa91	0.751	0.218	0.135	46.554	37.47	31.39	890.188	2	14.7342	R4	11	18
2020	LH200	0.557	0.139	0.4	54.942	33.14	30.11	1381.26	4	14.8328	G4	12	18
2020	LH200	0.646	0.206	0.345	48.714	35.59	30.15	1809.57	1	14.7436	R2	12	18
2020	LH200	0.614	0.17	0.352	46.535	37.52	31.47	1064.07	2	15.1506	R4	12	18
2020	W117HT	0.572	0.152	0.402	54.72	33.27	27.49	1089.42	4	14.7525	G4	13	18
2020	W117HT	0.7	0.212	0.231	48.612	35.64	30.65	1712.38	1	14.8444	R2	13	18
2020	W117HT	0.504	0.129	0.491	46.167	37.56	32.85	1026.63	2	15.165	R4	13	18
2020	DK8F196	0.559	0.15	0.427	54.323	33.38	28.75	1748.61	4	14.7628	G4	14	18
2020	DK8F196	0.739	0.294	0.214	48.936	35.67	29.55	1664.2	1	14.8569	R2	14	18
2020	DK8F196	0.587	0.166	0.402	45.979	37.6	30.15	1319.69	2	15.1769	R4	14	18
2020	B97	0.557	0.176	0.507	54.152	33.47	27.29	1094.96	4	14.8836	G4	15	18
2020	B97	0.682	0.254	0.326	48.726	35.69	28.85	912.53	1	15.1864	R2	15	18
2020	B97	0.606	0.191	0.415	45.468	37.67	32.11	1253.46	2	14.7728	R4	15	18
2020	IDS69	0.437	0.111	0.585	54.302	33.57	28.03	952.89	4	15.1969	G4	16	18
2020	IDS69	0.626	0.179	0.343	48.002	35.69	30.79	1060.77	1	14.7819	R2	16	18
2020	IDS69	0.657	0.202	0.312	45.228	37.68	30.37	987.724	2	14.8936	R4	16	18
2020	H113	0.562	0.165	0.464	53.675	33.66	28.75	1111.87	4	15.2083	G4	17	18
2020	H113	0.675	0.217	0.293	48.831	35.69	29.75	1636.83	1	14.7925	R2	17	18
2020	H113	0.695	0.206	0.235	45.614	37.7	30.69	1098.33	2	14.9031	R4	17	18
2020	W818G	0.641	0.175	0.302	51.614	33.72	26.71	1303.52	4	14.9136	G4	18	18
2020	W818G	0.696	0.2	0.226	48.486	35.68	30.01	1622.12	1	15.2183	R2	18	18
2020	W818G	0.603	0.173	0.383	44.461	37.72	31.59	1283.41	2	14.8019	R4	18	18
2020	B97	0.613	0.149	0.31	51.56	33.74	25.63	874.101	4	14.9267	G4	19	18
2020	B97	0.613	0.177	0.367	48.178	35.67	29.97	909.34	1	15.2281	R2	19	18
2020	B97	0.61	0.183	0.387	44.319	37.74	31.29	1226.26	2	14.8119	R4	19	18
2020	Mo13	0.638	0.158	0.28	51.517	33.75	26.25	890.339	4	15.2394	G4	20	18
2020	Mo13	0.603	0.175	0.389	48.082	35.66	30.05	1450.48	1	14.9408	R2	20	18
2020	Mo13	0.648	0.197	0.325	43.737	37.7	29.37	1020.05	2	14.8214	R4	20	18
2020	MS72	0.583	0.17	0.422	52.018	33.76	23.39	933.864	4	14.8303	G4	21	18
2020	MS72	0.632	0.193	0.355	48.256	35.63	30.87	1649.43	1	14.9511	R2	21	18
2020	MS72	0.682	0.209	0.267	44.203	37.67	30.79	1103.24	2	15.2492	R4	21	18
2020	CML_218	0.649	0.169	0.278	50.928	33.77	28.11	868.553	4	14.9736	G4	22	18
2020	CML_218	0.636	0.203	0.364	48.137	35.62	28.57	1246.35	1	14.8406	R2	22	18
2020	CML_218	0.634	0.19	0.346	44.323	37.66	31.19	1240.27	2	15.2594	R4	22	18
2020	PHT55	0.63	0.164	0.306	51.406	33.78	26.75	1338.99	4	14.85	G4	23	18
2020	PHT55	0.625	0.212	0.408	48.336	35.6	30.01	1599.34	1	15.2694	R2	23	18
2020	PHT55	0.541	0.138	0.434	44.419	37.66	31.01	1374.88	2	14.9978	R4	23	18
2020	ND265	0.573	0.159	0.421	51.682	33.81	27.71	1394.61	4	15.2789	G4	24	18
2020	ND265	0.568	0.164	0.447	48.987	35.6	30.79	1566.31	1	14.86	R2	24	18
2020	ND265	0.571	0.16	0.427	44.092	37.63	32.19	1169.91	2	15.0092	R4	24	18
2020	W601S	0.427	0.109	0.603	50.855	33.84	32.59	1274.35	4	14.87	G4	25	18
2020	W601S	0.621	0.17	0.337	48.312	35.59	30.25	1212.01	1	15.0197	R2	25	18
2020	W601S	0.61	0.175	0.371	44.152	37.64	31.59	953.45	2	15.2908	R4	25	18
2020	WIL500	0.549	0.127	0.381	51.94	33.89	28.97	1149.22	4	15.0306	G4	26	18
2020	WIL500	0.659	0.24	0.367	48.503	35.61	30.57	1409.75	1	14.88	R2	26	18
2020	WIL500	0.63	0.17	0.316	43.899	37.64	32.11	940.968	2	15.3019	R4	26	18
2020	A673	0.6	0.19	0.427	51.468	33.93	27.07	1612.55	4	14.8892	G4	27	18
2020	A673	0.683	0.209	0.264	47.628	35.63	29.43	1643.13	1	15.0414	R2	27	18
2020	A673	0.639	0.182	0.319	44.057	37.65	32.03	1162.7	2	15.3117	R4	27	18
2020	PHN82	0.677	0.161	0.214	50.959	33.96	26.43	887.647	4	14.8986	G4	28	18
2020	PHN82	0.659	0.25	0.382	48.639	35.66	30.25	1184.06	1	15.0517	R2	28	18
2020	PHN82	0.541	0.148	0.463	44.735	37.68	32.77	1429.96	2	15.3228	R4	28	18
2020	LH190	0.671	0.179	0.248	49.884	33.88	26.43	1117.61	4	14.9239	G4	1	18
2020	LH190	0.705	0.214	0.223	48.056	35.76	30.57	1537.9	1	15.3508	R2	1	18
2020	LH190	0.637	0.181	0.323	45.004	37.73	33.11	1299.14	2	15.1489	R4	1	18
2020	B97	0.632	0.156	0.288	50.895	33.88	26.25	1118.01	4	14.9331	G4	2	19
2020	B97	0.552	0.156	0.463	47.748	35.77	30.15	1553.79	1	15.1617	R2	2	19
2020	B97	0.646	0.195	0.326	46.511	37.75	34.77	1080.8	2	15.3614	R4	2	19
2020	LH175	0.607	0.162	0.35	50.962	33.88	29.37	1261.68	4	15.1778	G4	3	19
2020	LH175	0.637	0.242	0.432	47.737	35.77	30.05	1721.73	1	14.9419	R2	3	19
2020	LH175	0.619	0.188	0.377	47.049	37.83	34.69	1149.93	2	15.3711	R4	3	19
2020	B105	0.569	0.179	0.482	51.138	33.93	28.63	1082.61	4	14.9506	G4	4	19
2020	B105	0.608	0.178	0.384	47.597	35.79	30.47	1575.08	1	15.3819	R2	4	19
2020	B105	0.614	0.174	0.361	45.731	37.89	33.03	1229.57	2	15.19	R4	4	19
2020	PHP55	0.608	0.155	0.332	50.904	33.97	26.71	1399.28	4	15.3919	G4	5	19
2020	PHP55	0.548	0.158	0.479	47.207	35.8	30.65	1710.37	1	14.9606	R2	5	19
2020	PHP55	0.583	0.163	0.406	45.565	37.93	33.55	1239.07	2	15.2006	R4	5	19
2020	CG10	0.527	0.137	0.464	50.188	33.98	28.35	1791.42	4	15.4017	G4	6	19
2020	CG10	0.667	0.221	0.317	47.398	35.81	29.19	919.634	1	14.9703	R2	6	19
2020	CG10	0.631	0.174	0.321	45.546	37.97	33.49	1608.97	2	15.2108	R4	6	19
2020	787	0.623	0.153	0.299	48.999	34.01	26.43	1104.71	4	14.9792	G4	7	19
2020	787	0.527	0.146	0.494	47.86	35.82	31.59	1498.05	1	15.4106	R2	7	19
2020	787	0.602	0.184	0.41	44.006	37.99	29.29	1536.42	2	15.2217	R4	7	19
2020	NK907	0.584	0.194	0.48	49.242	34.05	25.15	1065.07	4	15.2758	G4	8	19
2020	NK907	0.546	0.162	0.495	47.257	35.83	30.57	1573.72	1	15.4203	R2	8	19
2020	NK907	0.56	0.156	0.442	44.583	37.98	31.67	1678.29	2	14.9881	R4	8	19
2020	Oh43	0.45	0.119	0.593	50.053	34.09	25.57	1724.77	4	15.2864	G4	9	19
2020	Oh43	0.567	0.175	0.478	47.473	35.84	30.61	1804.53	1	15.43	R2	9	19
2020	Oh43	0.54	0.148	0.466	44.148	37.97	32.41	928.175	2	14.9969	R4	9	19
2020	LH166	0.644	0.156	0.265	50.507	34.18	27.57	1150.22	4	15.4472	G4	10	19
2020	LH166	0.583	0.165	0.411	47.982	35.85	30.11	1454.69	1	15.0058	R2	10	19
2020	LH166	0.612	0.197	0.413	44.609	38	30.05	1597.97	2	15.3056	R4	10	19
2020	A305	0.63	0.247	0.459	50.922	34.23	27.85	1264.87	4	15.0147	G4	11	19
2020	A305	0.62	0.195	0.387	47.973	35.87	30.69	1664.24	1	15.4578	R2	11	19
2020	A305	0.6	0.173	0.389	45.233	37.98	32.97	1251.06	2	15.4747	R4	11	19
2020	LH143_(Maintainer)	0.572	0.183	0.486	51.053	34.27	27.85	1236.22	4	15.4678	G4	12	19
2020	LH143_(Maintainer)	0.537	0.146	0.468	47.904	35.89	32.07	1415.58	1	15.4842	R2	12	19
2020	LH143_(Maintainer)	0.593	0.172	0.404	44.651	37.94	32.71	1597.42	2	15.0242	R4	12	19
2020	R181B	0.49	0.122	0.496	50.73	34.35	27.29	1714.66	4	15.0333	G4	13	19
2020	R181B	0.584	0.181	0.449	47.847	35.91	30.19	1578.54	1	15.4956	R2	13	19
2020	R181B	0.514	0.139	0.504	45.207	37.95	34.01	1481.46	2	15.4786	R4	13	19
2020	B97	0.625	0.191	0.368	50.681	34.41	30.11	1872.36	4	15.4886	G4	14	19
2020	B97	0.561	0.159	0.449	48.632	35.93	32.45	1034.88	1	15.5064	R2	14	19
2020	B97	0.616	0.175	0.357	44.374	37.94	31.29	1811.74	2	15.0425	R4	14	19
2020	B97	0.629	0.237	0.445	50.916	34.48	28.67	1186.04	4	15.5161	G4	15	19
2020	B97	0.725	0.215	0.182	48.327	35.97	29.15	1212.45	1	15.0525	R2	15	19
2020	B97	0.521	0.142	0.495	44.675	37.94	32.71	1655.93	2	15.5008	R4	15	19
2020	B97	0.617	0.213	0.433	51.277	34.56	27.35	956.244	4	15.0636	G4	16	19
2020	B97	0.504	0.136	0.518	48.603	36	29.87	1179.17	1	15.5269	R2	16	19
2020	B97	0.651	0.176	0.285	45.759	37.94	33.29	1122.76	2	15.5125	R4	16	19
2020	LH193	0.659	0.175	0.266	50.874	34.62	27.85	1206.11	4	15.0731	G4	17	19
2020	LH193	0.639	0.233	0.411	49.15	36.02	33.07	1465.67	1	15.5233	R2	17	19
2020	LH193	0.527	0.143	0.485	45.821	37.95	33.19	1356.58	2	15.5364	R4	17	19
2020	PHTD5	0.438	0.116	0.607	49.776	34.68	29.61	1385.54	4	15.5458	G4	18	19
2020	PHTD5	0.502	0.136	0.524	48.276	36.05	31.39	1787.63	1	15.5344	R2	18	19
2020	PHTD5	0.595	0.166	0.385	45.556	37.96	31.63	1438.7	2	15.0822	R4	18	19
2020	PHBA6	0.648	0.211	0.347	49.992	34.78	28.85	1462.87	4	15.0931	G4	19	19
2020	PHBA6	0.62	0.222	0.442	47.235	36.08	31.19	1680.61	1	15.5458	R2	19	19
2020	PHBA6	0.697	0.2	0.224	45.014	37.96	32.45	1199.16	2	15.5544	R4	19	19
2020	R71	0.638	0.153	0.271	49.498	34.84	27.99	868.11	4	15.5636	G4	20	19
2020	R71	0.569	0.158	0.425	46.832	36.09	30.97	1329.54	1	15.5575	R2	20	19
2020	R71	0.469	0.125	0.566	45.655	37.98	34.17	1829.1	2	15.1019	R4	20	19
2020	KO679Y	0.584	0.154	0.38	50.176	34.89	31.33	1224.14	4	15.5672	G4	21	19
2020	KO679Y	0.563	0.178	0.496	46.56	36.08	30.43	1810.69	1	15.5736	R2	21	19
2020	KO679Y	0.575	0.171	0.446	46.393	38.01	33.15	1356.17	2	15.1106	R4	21	19
2020	INBRED_2-687	0.661	0.166	0.249	50.899	34.94	27.93	1134.61	4	15.5842	G4	22	19
2020	INBRED_2-687	0.59	0.18	0.432	46.771	36.07	30.15	1429.96	1	15.5781	R2	22	19
2020	INBRED_2-687	0.559	0.152	0.432	45.623	38.03	32.51	1377.62	2	15.12	R4	22	19
2020	PHG47	0.514	0.149	0.539	50.985	35	30.69	1278.49	4	15.1292	G4	23	19
2020	PHG47	0.658	0.212	0.326	46.867	36.07	30.51	1779.07	1	15.5878	R2	23	19
2020	PHG47	0.625	0.19	0.366	45.77	38.04	34.43	1373.57	2	15.5942	R4	23	19
2020	B97	0.546	0.165	0.504	50.571	35.08	27.85	1328.43	4	15.5986	G4	24	19
2020	B97	0.635	0.197	0.356	48.291	36.08	31.39	1821.6	1	15.1383	R2	24	19
2020	B97	0.558	0.157	0.45	46.254	38.07	31.93	1340.52	2	15.6039	R4	24	19
2020	NC310	0.659	0.161	0.246	50.556	35.14	25.67	1124.43	4	15.6097	G4	25	19
2020	NC310	0.596	0.192	0.444	48.317	36.09	31.67	1674.57	1	15.1472	R2	25	19
2020	NC310	0.658	0.19	0.292	45.51	38.1	32.29	1670.15	2	15.6133	R4	25	19
2020	Wf9	0.618	0.16	0.323	49.457	35.2	25.43	1147.94	4	15.6264	G4	26	19
2020	Wf9	0.57	0.153	0.409	47.309	36.1	30.93	1190.88	1	15.1575	R2	26	19
2020	Wf9	0.516	0.142	0.509	45.744	38.15	32.89	1580.44	2	15.6236	R4	26	19
2020	PHJ31	0.651	0.163	0.263	50.236	35.23	28.17	1206.54	4	15.6328	G4	27	19
2020	PHJ31	0.547	0.161	0.491	47.925	36.09	31.33	1394.13	1	15.1669	R2	27	19
2020	PHJ31	0.596	0.19	0.439	45.651	38.19	31.43	1502.95	2	15.6403	R4	27	19
2020	B52	0.622	0.169	0.333	50.776	35.27	28.75	1552.59	4	15.6417	G4	28	19
2020	B52	0.658	0.275	0.423	47.556	36.08	29.97	1788.57	1	15.1764	R2	28	19
2020	B52	0.534	0.143	0.466	45.561	38.24	33.75	1545.73	2	15.6508	R4	28	19
2020	MS200	0.517	0.134	0.476	49.704	35.28	30.83	1887.36	4	15.6689	G4	1	19
2020	MS200	0.699	0.258	0.285	47.275	36.13	29.51	1053.98	1	15.6819	R2	1	19
2020	MS200	0.552	0.148	0.437	44.771	38.32	31.77	1359.07	2	15.2072	R4	1	19
2020	R53	0.542	0.157	0.491	46.209	36.13	30.29	1622.89	1	15.6786	R2	2	20
2020	R53	0.46	0.122	0.573	45.833	38.32	33.41	1649.63	2	15.6961	R4	2	20
2020	PHM10	0.444	0.115	0.585	49.983	35.32	31.93	1301.04	4	15.7058	G4	3	20
2020	PHM10	0.533	0.152	0.498	47.172	36.16	31.99	1877.13	1	15.2247	R2	3	20
2020	PHM10	0.483	0.129	0.543	45.51	38.34	33.07	1699.88	2	15.6881	R4	3	20
2020	Chi-tan_120	0.564	0.185	0.515	49.715	35.37	28.03	1532.07	4	15.2336	G4	4	20
2020	Chi-tan_120	0.539	0.148	0.469	47.329	36.18	31.29	1922.33	1	15.6981	R2	4	20
2020	Chi-tan_120	0.578	0.165	0.423	44.703	38.36	33.29	1597.63	2	15.7158	R4	4	20
2020	R30	0.609	0.15	0.32	50.255	35.41	27.67	1232.09	4	15.2425	G4	5	20
2020	R30	0.719	0.197	0.179	47.023	36.21	30.29	1608.81	1	15.7253	R2	5	20
2020	R30	0.68	0.192	0.25	45.213	38.38	30.47	1627.51	2	15.7069	R4	5	20
2020	NC250	0.576	0.195	0.506	50.044	35.46	29.51	1782.85	4	15.2511	G4	6	20
2020	NC250	0.638	0.223	0.394	46.955	36.24	29.79	1844.05	1	15.7353	R2	6	20
2020	NC250	0.657	0.188	0.291	42.632	38.39	31.01	1342.55	2	15.7172	R4	6	20
2020	PHKM5	0.492	0.128	0.515	49.961	35.53	30.43	1357.65	4	15.2719	G4	7	20
2020	PHKM5	0.698	0.322	0.358	47.015	36.25	31.25	1073.69	1	15.7269	R2	7	20
2020	PHKM5	0.653	0.204	0.324	43.453	38.4	32.19	1382.03	2	15.7458	R4	7	20
2020	CR14	0.622	0.159	0.312	50.119	35.62	30.01	1364.69	4	15.2806	G4	8	20
2020	CR14	0.682	0.189	0.241	46.849	36.24	30.05	1636.28	1	15.7358	R2	8	20
2020	CR14	0.678	0.186	0.245	44.337	38.43	30.43	1434.07	2	15.76	R4	8	20
2020	W182BN	0.623	0.145	0.283	50.149	35.69	28.53	1201.71	4	15.2894	G4	9	20
2020	W182BN	0.598	0.15	0.343	47.548	36.24	30.11	1056.67	1	15.7708	R2	9	20
2020	W182BN	0.71	0.17	0.17	43.507	38.46	30.15	1399.5	2	15.7456	R4	9	20
2020	Mo45	0.496	0.129	0.511	49.941	35.77	28.11	1060.54	4	15.7544	G4	10	20
2020	Mo45	0.663	0.199	0.296	47.717	36.26	29.15	1591.39	1	15.2986	R2	10	20
2020	Mo45	0.711	0.193	0.19	43.712	38.46	29.23	1273.14	2	15.7817	R4	10	20
2020	CI_540	0.483	0.128	0.54	49.012	35.83	30.83	1238.94	4	15.7636	G4	11	20
2020	CI_540	0.694	0.228	0.262	47.078	36.28	29.47	1669.51	1	15.3081	R2	11	20
2020	CI_540	0.752	0.208	0.127	42.695	38.42	31.11	1186.38	2	15.7919	R4	11	20
2020	DK91IFC2	0.608	0.161	0.345	49.004	35.86	29.05	1263.4	4	15.7725	G4	12	20
2020	DK91IFC2	0.577	0.184	0.474	46.947	36.28	31.39	1641.31	1	15.3169	R2	12	20
2020	DK91IFC2	0.573	0.163	0.432	43.259	38.38	29.15	1722.99	2	15.8028	R4	12	20
2020	NKH8431	0.609	0.154	0.328	49.441	35.89	29.79	1506.7	4	15.3258	G4	13	20
2020	NKH8431	0.59	0.168	0.402	46.913	36.29	30.65	1311.55	1	15.8139	R2	13	20
2020	NKH8431	0.596	0.185	0.428	43.847	38.35	31.81	1363.99	2	15.7817	R4	13	20
2020	B42	0.577	0.196	0.504	48.987	35.92	28.31	1455.64	4	15.7906	G4	14	20
2020	B42	0.579	0.17	0.435	47.414	36.31	30.87	1277.88	1	15.3364	R2	14	20
2020	B42	0.499	0.136	0.529	44.616	38.33	32.89	1449.31	2	15.8236	R4	14	20
2020	PHAW6	0.556	0.142	0.411	48.91	35.95	31.77	1685.03	4	15.3461	G4	15	20
2020	PHAW6	0.609	0.189	0.405	47.714	36.34	32.07	1477.52	1	15.8008	R2	15	20
2020	PHAW6	0.633	0.21	0.386	44.387	38.32	31.93	1302.12	2	15.8336	R4	15	20
2020	B-28	0.657	0.172	0.267	49.197	35.95	28.97	1271.25	4	15.8433	G4	16	20
2020	B-28	0.812	0.509	0.068	48.323	36.39	31.01	1346.94	1	15.3561	R2	16	20
2020	B-28	0.535	0.147	0.478	44.979	38.34	33.11	1347.45	2	15.8103	R4	16	20
2020	DE811	0.565	0.194	0.535	47.404	35.96	28.07	1408.46	4	#N/A	G4	17	20
2020	DE811	0.706	0.199	0.206	47.414	36.43	30.65	1269.31	1	15.8536	R2	17	20
2020	Oh43E	0.493	0.144	0.579	46.799	35.95	29.05	1120.13	4	15.8636	G4	18	20
2020	Oh43E	0.59	0.198	0.475	47.263	36.46	31.07	1387.44	1	15.3747	R2	18	20
2020	SD101	0.504	0.128	0.488	47.105	35.94	30.19	1092.87	4	15.8742	G4	19	20
2020	SD101	0.728	0.215	0.176	47.109	36.47	29.79	1480.16	1	#N/A	R2	19	20
2020	CH711-10	0.628	0.152	0.288	48.11	35.94	27.17	1132.11	4	#N/A	G4	20	20
2020	CH711-10	0.631	0.19	0.352	47.037	36.46	30.47	1015.33	1	15.8844	R2	20	20
2020	PHM81	0.598	0.141	0.321	47.848	35.95	28.21	1185.13	4	15.4058	G4	21	20
2020	PHM81	0.68	0.196	0.254	46.68	36.45	31.67	1799.37	1	15.8953	R2	21	20
2020	PHT22	0.538	0.127	0.405	45.666	35.94	27.85	1493.3	4	15.9075	G4	22	20
2020	PHT22	0.664	0.21	0.307	46.621	36.46	27.85	1875.54	1	#N/A	R2	22	20
2020	B97	0.59	0.199	0.478	46.041	35.91	28.17	1307.71	4	#N/A	G4	23	20
2020	B97	0.707	0.264	0.269	46.896	36.47	30.87	1747.6	1	15.4297	R2	23	20
2020	PHHB4	0.505	0.141	0.535	47.192	35.9	28.75	1376.33	4	15.9286	G4	24	20
2020	PHHB4	0.716	0.209	0.196	47.857	36.47	30.01	1282.31	1	15.4411	R2	24	20
2020	A3G-3-3-1-313	0.574	0.174	0.458	47.421	35.89	28.85	1804.02	4	15.9389	G4	25	20
2020	A3G-3-3-1-313	0.754	0.289	0.171	47.229	36.48	28.89	1639.82	1	#N/A	R2	25	20
2020	B97	0.591	0.176	0.42	47.455	35.89	27.03	1863.39	4	#N/A	G4	26	20
2020	B97	0.686	0.198	0.244	47.156	36.46	29.33	1450.45	1	15.4622	R2	26	20
2020	DK2FACC	0.421	0.104	0.594	47.012	35.91	31.25	1393.62	4	15.4717	G4	27	20
2020	DK2FACC	0.684	0.221	0.279	47.449	36.43	28.93	1689.15	1	15.9617	R2	27	20
2020	DKMBWZ	0.535	0.164	0.53	47.514	35.92	30.19	1465.2	4	15.9717	G4	28	20
2020	DKMBWZ	0.748	0.227	0.147	47.27	36.42	29.19	1347.05	1	#N/A	R2	28	20
2020	PHP38	0.683	0.216	0.272	61.416	30.93	29.87	1281.86	2	14.3911	R1	1	20
2020	PHP38	0.722	0.198	0.173	63.827	28.89	27.75	1159.88	1	14.7275	R4	1	20
2020	PHP38	0.704	0.199	0.208	69.771	26.34	27.89	1116.09	4	#N/A	R4	1	20
2020	PHG50	0.612	0.182	0.382	59.567	31.49	30.19	1766.1	2	14.755	R1	2	20
2020	PHG50	0.742	0.227	0.159	63.167	29.47	27.21	1165.83	1	14.4028	R4	2	20
2020	PHG50	0.684	0.2	0.25	68.009	26.72	25.67	1145.44	4	13.9139	R4	2	20
2020	B97	0.619	0.201	0.403	59.935	31.86	30.57	901.278	2	13.9431	R1	3	20
2020	B97	0.611	0.179	0.376	61.398	30.13	29.79	1813.48	1	14.4125	R4	3	20
2020	B97	0.744	0.233	0.159	66.214	26.99	23.73	1183.48	4	14.7761	R4	3	20
2020	Pa762	0.703	0.232	0.247	59.354	32.1	30.29	1589.09	2	13.9706	R1	4	20
2020	Pa762	0.707	0.219	0.225	60.644	30.76	29.61	1644.32	1	14.4211	R4	4	20
2020	Pa762	0.709	0.212	0.212	65.804	27.22	26.79	1114.05	4	14.7894	R4	4	20
2020	A401	0.694	0.267	0.308	57.653	32.3	29.83	1583.36	2	14.4311	R1	5	20
2020	A401	0.751	0.21	0.13	59.145	31.31	26.79	1100.41	1	13.9978	R4	5	20
2020	A401	0.676	0.193	0.258	64.614	27.49	25.43	1315.81	4	14.8017	R4	5	20
2020	PHJ33	0.658	0.19	0.291	58.209	32.5	30.69	1752.38	2	14.8147	R1	6	21
2020	PHJ33	0.653	0.204	0.325	56.624	32.06	29.61	1003.95	1	14.0497	R4	6	21
2020	PHJ33	0.726	0.208	0.176	64.306	27.72	25.15	1107.4	4	14.4406	R4	6	21
2020	B97	0.621	0.183	0.362	57.893	32.8	30.15	1770.52	2	14.0883	R1	7	21
2020	B97	0.664	0.228	0.335	56.351	32.64	30.79	1796.12	1	14.8342	R4	7	21
2020	B97	0.704	0.22	0.232	64.093	27.95	25.95	1484.74	4	14.4492	R4	7	21
2020	B97	0.664	0.225	0.331	58.62	33.03	30.51	1759.26	2	14.4594	R1	8	21
2020	B97	0.709	0.219	0.22	53.776	32.96	29.29	1787.71	1	14.1158	R4	8	21
2020	B97	0.699	0.191	0.211	64.466	28.19	25.15	1217.65	4	14.8481	R4	8	21
2020	LH210	0.653	0.22	0.35	57.29	33.19	31.01	1620.85	2	14.1422	R1	9	21
2020	LH210	0.577	0.17	0.439	53.247	33.21	30.65	1006.71	1	14.8594	R4	9	21
2020	LH210	0.582	0.167	0.42	64.273	28.4	27.61	1809.76	4	14.4686	R4	9	21
2020	DKMBUB	0.645	0.201	0.339	57.145	33.35	30.79	1734.97	2	14.1719	R1	10	21
2020	DKMBUB	0.696	0.343	0.388	53.402	33.43	30.83	1165.92	1	14.8706	R4	10	21
2020	DKMBUB	0.714	0.3	0.286	63.772	28.67	28.49	1412.24	4	14.48	R4	10	21
2020	PHW20	0.691	0.209	0.248	55.799	33.49	31.33	1602.46	2	14.8819	R1	11	21
2020	PHW20	0.639	0.177	0.31	52.699	33.62	31.29	1588.87	1	14.4911	R4	11	21
2020	PHW20	0.684	0.186	0.234	63.905	28.95	26.99	1260.01	4	14.2003	R4	11	21
2020	MS226	0.61	0.161	0.342	53.8	33.64	33.11	1474.09	2	14.2633	R1	12	21
2020	MS226	0.755	0.291	0.171	51.472	34.26	29.19	1205.11	1	14.8958	R4	12	21
2020	MS226	0.711	0.205	0.201	63.349	29.42	27.07	1117.57	4	14.5108	R4	12	21
2020	Mo39	0.579	0.176	0.447	52.875	33.77	30.33	1845.32	2	14.5217	R1	13	21
2020	Mo39	0.692	0.218	0.255	51.353	34.58	30.75	1599.98	1	14.2967	R4	13	21
2020	Mo39	0.722	0.289	0.253	60.463	29.58	25.67	1378.55	4	14.9092	R4	13	21
2020	WIL900	0.653	0.236	0.375	53.804	33.89	30.69	1668.67	2	14.9217	R1	14	21
2020	WIL900	0.654	0.196	0.31	50.398	34.81	32.07	1864.35	1	14.5311	R4	14	21
2020	WIL900	0.625	0.184	0.356	60.35	29.7	27.03	1639.42	4	14.3303	R4	14	21
2020	B97	0.653	0.218	0.347	53.601	33.98	30.25	1739.46	2	14.9319	R1	15	21
2020	B97	0.717	0.208	0.193	49.879	35.18	33.19	1703.15	1	14.5422	R4	15	21
2020	B97	0.692	0.2	0.234	59.972	29.87	26.01	1191.38	4	14.3875	R4	15	21
2020	A680	0.637	0.178	0.318	52.41	34.07	30.33	1538.73	2	14.4106	R1	16	21
2020	A680	0.676	0.19	0.254	48.905	35.36	31.07	1370.59	1	14.9422	R4	16	21
2020	A680	0.584	0.151	0.375	58.648	30.21	26.19	1308.98	4	14.5669	R4	16	21
2020	PHWG5	0.553	0.154	0.454	52.221	34.18	31.33	974.063	2	14.9547	R1	17	21
2020	PHWG5	0.738	0.218	0.16	47.745	35.49	29.65	1256.07	1	14.5758	R4	17	21
2020	PHWG5	0.658	0.271	0.416	58.617	30.34	27.61	1082.56	4	14.4394	R4	17	21
2020	LH214	0.574	0.165	0.434	52.879	34.32	31.77	1821.02	2	14.4642	R1	18	21
2020	LH214	0.723	0.192	0.167	47.433	35.48	32.71	1120.67	1	14.9683	R4	18	21
2020	LH214	0.591	0.181	0.429	57.9	30.45	26.89	1190.55	4	14.5856	R4	18	21
2020	LH252	0.631	0.19	0.354	54.158	34.57	30.51	1662.99	2	14.595	R1	19	21
2020	LH252	0.691	0.207	0.245	47.622	35.57	29.15	1419.59	1	14.9919	R4	19	21
2020	LH252	0.707	0.218	0.224	57.596	30.56	27.39	1359.37	4	14.4914	R4	19	21
2020	SD44	0.602	0.183	0.407	51.759	34.72	31.29	1009.44	2	14.5186	R1	20	21
2020	SD44	0.678	0.228	0.301	47.227	35.57	29.79	1061.14	1	15.005	R4	20	21
2020	SD44	0.646	0.185	0.31	57.16	30.67	28.71	1518.55	4	14.6058	R4	20	21
2020	A632	0.515	0.141	0.51	52.453	34.87	32.11	1279.42	2	15.0169	R1	21	21
2020	A632	0.698	0.194	0.215	45.792	35.6	28.93	1413.59	1	14.615	R4	21	21
2020	A632	0.702	0.181	0.193	56.703	30.79	27.11	1111.94	4	14.5469	R4	21	21
2020	NK792	0.585	0.158	0.388	51.66	35.01	32.11	1813.41	2	14.625	R1	22	21
2020	NK792	0.595	0.154	0.357	46.744	35.66	30.65	1038.89	1	15.0306	R4	22	21
2020	NK792	0.673	0.249	0.343	56.363	30.91	27.21	1708.75	4	14.5747	R4	22	21
2020	NC350	0.651	0.193	0.312	52.721	35.11	30.65	1734.79	2	15.0411	R1	23	21
2020	NC350	0.629	0.184	0.345	47.323	35.71	31.43	1082.93	1	14.6347	R4	23	21
2020	NC350	0.682	0.26	0.331	56.28	31.01	24.75	1525.21	4	14.6036	R4	23	21
2020	DJ7	0.59	0.163	0.39	53.243	35.21	31.99	1670.73	2	14.6439	R1	24	21
2020	DJ7	0.565	0.166	0.458	48.271	35.83	30.47	1206.22	1	14.6328	R4	24	21
2020	DJ7	0.69	0.185	0.221	55.536	31.11	25.77	1342.01	4	15.0531	R4	24	21
2020	H121	0.682	0.193	0.245	51.8	35.29	29.65	1447.17	2	15.0678	R1	25	21
2020	H121	0.676	0.269	0.36	47.308	36.01	30.15	1520.73	1	14.6686	R4	25	21
2020	H121	0.708	0.209	0.211	55.488	31.2	27.35	1230.74	4	14.6561	R4	25	21
2020	2369	0.7	0.201	0.22	50.431	35.32	29.75	1439.38	2	14.6961	R1	26	21
2020	2369	0.728	0.216	0.178	48.46	36.14	31.77	1465.16	1	14.6661	R4	26	21
2020	2369	0.696	0.224	0.253	55.26	31.27	24.37	1484.55	4	15.0781	R4	26	21
2020	KUNG-70	0.517	0.141	0.5	50.163	35.38	31.47	1046.84	2	14.6786	R1	27	21
2020	KUNG-70	0.595	0.191	0.442	47.229	36.18	30.29	1036.71	1	15.0911	R4	27	21
2020	KUNG-70	0.531	0.163	0.538	55.47	31.34	27.81	1227.13	4	14.7247	R4	27	21
2020	PHW17	0.616	0.18	0.368	49.886	35.47	30.75	928.915	2	14.7547	R1	28	21
2020	PHW17	0.722	0.209	0.184	47.096	36.4	29.75	1318.65	1	14.6883	R4	28	21
2020	PHW17	0.693	0.207	0.24	55.479	31.41	27.99	1176.09	4	15.1064	R4	28	21
2020	H14	0.637	0.207	0.369	47.298	35.61	31.47	1663.82	2	14.805	R1	1	21
2020	H14	0.692	0.217	0.254	47.773	36.35	30.29	1496.32	1	15.1369	R4	1	21
2020	H14	0.663	0.232	0.342	54.587	31.59	26.85	1492.9	4	14.7267	R4	1	21
2020	PHN41	0.549	0.148	0.445	47.616	35.69	32.97	998.238	2	14.8344	R1	2	21
2020	PHN41	0.573	0.17	0.446	44.914	36.18	29.55	1232.59	1	15.1481	R4	2	21
2020	PHN41	0.654	0.164	0.259	52.895	31.61	26.35	1140.37	4	14.7364	R4	2	21
2020	W22	0.533	0.149	0.49	47.971	35.75	33.07	1109.18	2	15.1589	R1	3	21
2020	W22	0.541	0.151	0.475	46.84	36.13	31.39	961.743	1	14.8608	R4	3	21
2020	W22	0.595	0.154	0.357	52.49	31.6	25.71	1171.55	4	14.7467	R4	3	21
2020	AM0776	0.602	0.198	0.441	48.864	35.84	31.25	1218.97	2	14.8897	R1	4	21
2020	AM0776	0.585	0.164	0.405	47.476	36.25	31.29	1031.09	1	15.1714	R4	4	21
2020	AM0776	0.723	0.199	0.173	49.846	31.6	23.95	1188.66	4	14.7564	R4	4	21
2020	PHG29	0.572	0.162	0.429	50.092	36.04	33.67	1102.74	2	14.9169	R1	5	21
2020	PHG29	0.62	0.181	0.362	46.169	36.38	30.33	990.742	1	15.1942	R4	5	21
2020	PHG29	0.768	0.207	0.099	51.22	31.58	22.39	1208.1	4	14.765	R4	5	21
2020	ICI_893	0.47	0.121	0.546	49.126	36.17	33.49	1122.13	2	15.2064	R1	6	22
2020	ICI_893	0.562	0.156	0.437	46.433	36.49	31.01	969.361	1	14.9436	R4	6	22
2020	ICI_893	0.591	0.182	0.433	51.8	31.57	26.11	1112.89	4	14.7736	R4	6	22
2020	1538	0.527	0.136	0.461	48.299	36.27	32.85	1192.59	2	14.7822	R1	7	22
2020	1538	0.612	0.167	0.351	46.294	36.66	31.89	944.42	1	15.2167	R4	7	22
2020	1538	0.609	0.171	0.365	52.119	31.57	24.61	1785.09	4	14.9708	R4	7	22
2020	F7	0.582	0.18	0.452	48.365	36.33	31.33	1072.77	2	15.2269	R1	8	22
2020	F7	0.63	0.234	0.436	46.512	36.79	30.87	1258.99	1	14.9992	R4	8	22
2020	F7	0.56	0.145	0.413	52.324	31.6	29.11	1848.09	4	14.7931	R4	8	22
2020	PHV07	0.6	0.19	0.426	47.379	36.39	31.63	1007.12	2	14.8019	R1	9	22
2020	PHV07	0.678	0.19	0.251	46.457	36.97	30.69	1261.23	1	15.0258	R4	9	22
2020	PHV07	0.652	0.183	0.294	52.897	31.63	28.63	1305.03	4	15.2372	R4	9	22
2020	LH159	0.653	0.259	0.411	45.869	36.5	32.03	977.562	2	15.2542	R1	10	22
2020	LH159	0.691	0.221	0.261	45.386	37.07	31.59	1551.65	1	15.0522	R4	10	22
2020	LH159	0.529	0.153	0.511	52.961	31.67	29.33	1369.44	4	14.8111	R4	10	22
2020	B97	0.572	0.179	0.475	44.629	36.56	31.77	1198.48	2	15.2664	R1	11	22
2020	B97	0.59	0.179	0.428	44.895	37.09	27.61	1294.55	1	14.8214	R4	11	22
2020	B97	0.627	0.177	0.338	52.672	31.73	28.07	1833.35	4	15.0814	R4	11	22
2020	NC262	0.48	0.118	0.507	46.93	36.57	34.17	910.977	2	15.1311	R1	12	22
2020	NC262	0.627	0.224	0.426	46.439	37.15	30.79	1039.33	1	15.2822	R4	12	22
2020	NC262	0.711	0.213	0.21	52.41	31.82	26.35	1225.77	4	14.8333	R4	12	22
2020	PHBB3	0.503	0.127	0.487	46.274	36.59	33.33	1055.4	2	15.16	R1	13	22
2020	PHBB3	0.585	0.157	0.386	46.614	37.35	31.99	944.875	1	15.2933	R4	13	22
2020	PHBB3	0.629	0.226	0.425	51.69	31.86	26.19	1073.32	4	14.8425	R4	13	22
2020	Va85	0.623	0.17	0.332	45.371	36.67	32.15	1553.64	2	15.3122	R1	14	22
2020	Va85	0.605	0.172	0.375	44.741	37.5	31.73	1869.64	1	15.1906	R4	14	22
2020	Va85	0.591	0.168	0.398	50.413	31.91	27.93	1864.68	4	14.8511	R4	14	22
2020	TZU-CHIAO-HSI-WU_105	0.6	0.193	0.433	45.604	36.73	32.19	969.918	2	15.3244	R1	15	22
2020	TZU-CHIAO-HSI-WU_105	0.618	0.2	0.402	44.381	37.51	30.19	1188.58	1	14.8611	R4	15	22
2020	TZU-CHIAO-HSI-WU_105	0.734	0.222	0.17	50.416	31.92	26.67	1311.74	4	15.2186	R4	15	22
2020	B99	0.58	0.159	0.403	45.524	36.77	31.47	1096.14	2	14.8731	R1	16	22
2020	B99	0.539	0.147	0.465	44.524	37.62	31.67	1158.95	1	15.3369	R4	16	22
2020	B99	0.719	0.204	0.184	51.855	31.95	25.57	1188.23	4	15.2592	R4	16	22
2020	B97	0.612	0.182	0.382	44.663	36.79	30.65	1851.39	2	15.2889	R1	17	22
2020	B97	0.657	0.198	0.305	43.935	37.62	30.69	1736.09	1	14.8836	R4	17	22
2020	B97	0.621	0.18	0.357	51.406	31.97	26.01	1840.12	4	15.3469	R4	17	22
2020	B97	0.547	0.147	0.448	44.36	36.76	31.15	978.021	2	15.3572	R1	18	22
2020	B97	0.626	0.206	0.394	45.072	37.57	29.75	945.196	1	15.3167	R4	18	22
2020	B97	0.686	0.206	0.253	51.265	31.98	25.39	1334.6	4	14.8922	R4	18	22
2020	R226	0.563	0.168	0.47	44.781	36.77	31.47	1254.57	2	15.3489	R1	19	22
2020	R226	0.628	0.204	0.386	45.325	37.57	31.11	962.071	1	14.9019	R4	19	22
2020	R226	0.546	0.153	0.466	51.137	32	27.85	1068.33	4	15.3686	R4	19	22
2020	B97	0.578	0.179	0.458	45.021	36.77	31.77	1206.59	2	15.3792	R1	20	22
2020	B97	0.624	0.203	0.394	45.054	37.61	29.93	1231.73	1	15.3772	R4	20	22
2020	B97	0.694	0.204	0.235	50.971	32.01	26.35	1208.31	4	14.9117	R4	20	22
2020	DKMBNA	0.646	0.239	0.4	44.961	36.77	31.81	1082.03	2	14.9219	R1	21	22
2020	DKMBNA	0.628	0.175	0.331	44.576	37.65	32.19	1535.27	1	15.4053	R4	21	22
2020	DKMBNA	0.582	0.198	0.495	50.758	32	26.79	1403.88	4	15.3892	R4	21	22
2020	PHT60	0.551	0.149	0.444	44.443	36.74	32.81	1083.2	2	15.4008	R1	22	22
2020	PHT60	0.712	0.22	0.213	43.92	37.59	30.19	1611.62	1	14.9317	R4	22	22
2020	PHT60	0.705	0.198	0.206	51.15	32.01	26.67	1201.93	4	15.4347	R4	22	22
2020	PHG84	0.559	0.149	0.423	44.154	36.72	31.81	963.961	2	14.9417	R1	23	22
2020	PHG84	0.692	0.199	0.233	44.811	37.59	29.61	1645.18	1	15.4642	R4	23	22
2020	PHG84	0.708	0.182	0.184	51.495	32.03	25.57	1110.99	4	15.4103	R4	23	22
2020	DK29MIBZ2	0.509	0.132	0.487	44.74	36.71	31.93	1022.62	2	15.4194	R1	24	22
2020	DK29MIBZ2	0.719	0.212	0.194	44.712	37.56	30.19	1459.25	1	15.4922	R4	24	22
2020	DK29MIBZ2	0.669	0.187	0.266	50.605	32.03	25.81	1589.95	4	14.9522	R4	24	22
2020	LH223	0.526	0.137	0.466	45.33	36.74	30.79	1004.38	2	15.5219	R1	25	22
2020	LH223	0.66	0.182	0.276	44.381	37.51	30.97	1434.72	1	15.4297	R4	25	22
2020	LH223	0.679	0.205	0.267	51.342	32.03	25.39	1251.91	4	14.9614	R4	25	22
2020	B97	0.526	0.143	0.487	45.418	36.78	31.11	1129.52	2	14.9706	R1	26	22
2020	B97	0.666	0.196	0.284	43.445	37.42	29.23	1436.69	1	15.5497	R4	26	22
2020	B97	0.725	0.203	0.174	51.744	32.03	25.81	1112.89	4	15.4408	R4	26	22
2020	PHEM7	0.641	0.283	0.491	46.779	36.85	31.47	1438.85	2	14.9792	R1	27	22
2020	PHEM7	0.684	0.211	0.265	43.502	37.26	29.51	1363.89	1	15.4567	R4	27	22
2020	PHEM7	0.671	0.218	0.305	51.546	32.05	25.23	1373.45	4	15.5803	R4	27	22
2020	CML_108	0.5	0.136	0.528	46.524	36.94	32.63	1196.94	2	15.4683	R1	28	22
2020	CML_108	0.721	0.209	0.186	44.342	37.1	28.93	1483.85	1	14.99	R4	28	22
2020	CML_108	0.537	0.153	0.49	51.191	32.07	27.21	1196.52	4	15.6108	R4	28	22
2020	NKBCC03	0.503	0.139	0.531	46.062	36.15	32.29	1185.26	2	15.6122	R1	1	22
2020	NKBCC03	0.664	0.196	0.287	45.245	36.87	28.71	1435.09	1	15.0283	R4	1	22
2020	NKBCC03	0.627	0.197	0.375	50.926	32.25	28.07	921.045	4	15.66	R4	1	22
2020	PHT11	0.58	0.167	0.423	47.115	36.15	31.99	922.103	2	15.6875	R1	2	22
2020	PHT11	0.715	0.21	0.199	44.909	36.75	29.65	1342.24	1	15.6222	R4	2	22
2020	PHT11	0.729	0.217	0.176	49.532	32.32	28.71	1176.52	4	15.0386	R4	2	22
2020	B75	0.511	0.138	0.508	47.742	36.21	32.33	1164.03	2	15.0483	R1	3	22
2020	B75	0.648	0.19	0.312	46.059	36.71	29.75	1535.83	1	15.7183	R4	3	22
2020	B75	0.704	0.21	0.22	50.812	32.39	26.93	1206.79	4	15.6322	R4	3	22
2020	LH127	0.573	0.157	0.413	45.519	36.23	31.63	970.916	2	15.7494	R1	4	22
2020	LH127	0.688	0.226	0.273	45.982	36.67	30.11	1570.98	1	15.6422	R4	4	22
2020	LH127	0.714	0.218	0.208	50.559	32.47	27.75	1170.68	4	15.0572	R4	4	22
2020	PHGV6	0.52	0.141	0.493	46.396	36.26	32.59	1194	2	15.0678	R1	5	22
2020	PHGV6	0.732	0.219	0.171	46.857	36.65	31.59	1489.15	1	15.7847	R4	5	22
2020	PHGV6	0.529	0.146	0.49	50.199	32.55	28.07	1028.94	4	15.6517	R4	5	22
2020	DK78002A	0.552	0.146	0.432	47.606	36.28	34.21	1649.6	2	15.6617	R1	6	23
2020	DK78002A	0.476	0.05	0.217	46.716	36.68	32.15	1464.13	1	15.8142	R4	6	23
2020	DK78002A	0.589	0.18	0.434	50.674	32.64	28.85	981.123	4	15.0775	R4	6	23
2020	NK740	0.514	0.14	0.506	45.815	36.32	32.81	1140.34	2	15.0867	R1	7	23
2020	NK740	0.497	0.136	0.537	48.373	36.91	33.97	1219.68	1	15.6706	R4	7	23
2020	NK740	0.59	0.167	0.398	51.049	32.71	30.05	1442.09	4	15.8431	R4	7	23
2020	PHPR5	0.627	0.226	0.431	45.98	36.29	31.85	1014.14	2	15.0969	R1	8	23
2020	PHPR5	0.698	0.26	0.289	48.566	37.15	32.03	1749.93	1	15.6803	R4	8	23
2020	PHPR5	0.637	0.25	0.445	51.454	32.82	27.67	1454.3	4	15.8725	R4	8	23
2020	B90	0.556	0.148	0.429	46.854	36.3	31.39	1186.87	2	15.1058	R1	9	23
2020	B90	0.63	0.181	0.337	47.022	37.33	30.87	1695.96	1	15.9011	R4	9	23
2020	B90	0.501	0.128	0.495	52.07	32.9	30.29	928.476	4	15.6897	R4	9	23
2020	WU-TAN-TZAO	0.614	0.183	0.378	45.776	36.29	31.15	1789.29	2	15.1175	R1	10	23
2020	WU-TAN-TZAO	0.688	0.213	0.259	45.468	37.42	30.33	1582.86	1	15.9322	R4	10	23
2020	WU-TAN-TZAO	0.636	0.212	0.379	52.237	33.02	29.29	1734.58	4	15.7	R4	10	23
2020	CML_91	0.682	0.2	0.255	46.092	36.33	30.43	1631.14	2	15.7097	R1	11	23
2020	CML_91	0.72	0.245	0.22	46.071	37.45	30.37	1505.14	1	15.9619	R4	11	23
2020	CML_91	0.599	0.17	0.386	51.319	33.1	27.49	1737.48	4	15.1269	R4	11	23
2020	LH225	0.541	0.146	0.457	45.796	36.36	30.83	1241.01	2	15.7192	R1	12	23
2020	LH225	0.659	0.192	0.293	45.758	37.43	29.69	1680.38	1	15.9919	R4	12	23
2020	LH225	0.598	0.17	0.389	50.424	33.19	29.83	1662.12	4	15.1367	R4	12	23
2020	CO258	0.617	0.21	0.428	45.536	36.4	32.07	1208.95	2	16.0197	R1	13	23
2020	CO258	0.686	0.229	0.283	46.251	37.43	31.11	1564.44	1	15.7297	R4	13	23
2020	CO258	0.678	0.205	0.271	50.59	33.29	29.15	1315.72	4	15.1475	R4	13	23
2020	MS224	0.487	0.128	0.533	45.85	36.43	32.3	1136.15	2	15.1572	R1	14	23
2020	MS224	0.74	0.21	0.151	46.118	37.43	32.03	1486.45	1	15.7386	R4	14	23
2020	MS224	0.626	0.191	0.365	51.909	33.37	28.03	1891.11	4	16.0536	R4	14	23
2020	B97	0.628	0.237	0.448	46.165	36.47	32.41	1188.46	2	15.1658	R1	15	23
2020	B97	0.732	0.219	0.173	46.021	37.41	30.57	1493.79	1	15.7492	R4	15	23
2020	B97	0.616	0.209	0.428	48.271	33.42	27.71	1434.43	4	16.0869	R4	15	23
2020	YE_4	0.464	0.12	0.557	45.836	36.53	33.15	1266.42	2	16.1175	R1	16	23
2020	YE_4	0.662	0.181	0.27	45.087	37.34	31.29	1383.59	1	15.76	R4	16	23
2020	YE_4	0.488	0.132	0.544	50.093	33.53	31.15	948.26	4	15.1772	R4	16	23
2020	L222	0.553	0.157	0.462	45.661	36.57	31.19	1353.42	2	16.1461	R1	17	23
2020	L222	0.664	0.194	0.286	45.176	37.27	30.43	1427.96	1	15.7703	R4	17	23
2020	L222	0.689	0.205	0.246	50.259	33.63	29.37	1362.74	4	15.1858	R4	17	23
2020	Huanyao	0.51	0.139	0.512	45.714	36.63	30.43	1138.07	2	15.1953	R1	18	23
2020	Huanyao	0.678	0.21	0.276	44.265	37.17	29.69	1495.98	1	16.1736	R4	18	23
2020	Huanyao	0.516	0.139	0.495	49.555	33.73	30.87	1882.64	4	15.7808	R4	18	23
2020	PHT47	0.543	0.142	0.443	44.87	36.69	30.33	1266.98	2	16.2014	R1	19	23
2020	PHT47	0.666	0.194	0.282	45.25	37.04	30.11	1535.26	1	15.7903	R4	19	23
2020	PHT47	0.65	0.25	0.406	49.599	33.82	28.85	1001.26	4	15.2044	R4	19	23
2020	B97	0.495	0.137	0.546	44.935	36.74	31.63	1248.87	2	16.2317	R1	20	23
2020	B97	0.689	0.211	0.254	45.658	36.91	30.97	1452.55	1	15.7994	R4	20	23
2020	B97	0.639	0.181	0.319	49.677	33.88	28.35	1584.19	4	15.2156	R4	20	23
2020	LH164	0.585	0.178	0.438	45.814	36.79	29.47	1144.22	2	15.2258	R1	21	23
2020	LH164	0.659	0.19	0.291	45.642	36.87	31.43	1661.37	1	15.8092	R4	21	23
2020	LH164	0.755	0.207	0.121	48.835	33.92	28.31	1107.22	4	16.2611	R4	21	23
2020	A661	0.564	0.165	0.457	46.677	36.91	32.59	1264.02	2	15.2344	R1	22	23
2020	A661	0.661	0.214	0.322	46.601	36.85	31.01	1658.88	1	15.82	R4	22	23
2020	A661	0.689	0.218	0.261	47.334	33.94	27.17	1418.64	4	16.2881	R4	22	23
2020	LH184	0.614	0.162	0.337	45.736	36.85	30.33	1629.94	1	15.2442	R4	23	23
2020	LH184	0.56	0.137	0.388	48.063	33.96	28.31	1657.51	4	15.8317	R4	23	23
2020	SD40	0.546	0.15	0.458	47.073	37.16	32.55	1214.44	2	15.2533	R1	24	23
2020	SD40	0.629	0.19	0.358	47.085	36.89	31.33	1722.63	1	15.8508	R4	24	23
2020	SD40	0.594	0.187	0.437	47.124	33.99	29.61	1783.05	4	16.3436	R4	24	23
2020	C103	0.456	0.117	0.563	46.54	37.21	34.25	1212.07	2	16.3728	R1	25	23
2020	C103	0.654	0.202	0.318	47.127	36.94	31.15	1714.99	1	15.8606	R4	25	23
2020	C103	0.637	0.178	0.317	47.32	34.04	28.97	1373.15	4	15.2631	R4	25	23
2020	CM105	0.442	0.111	0.572	46.066	37.28	33.59	1417.74	2	16.3997	R1	26	23
2020	CM105	0.625	0.193	0.373	47.758	37.01	31.55	922.232	1	15.2731	R4	26	23
2020	CM105	0.665	0.273	0.399	48.063	34.08	29.61	1185.12	4	15.8708	R4	26	23
2020	Va35	0.613	0.209	0.435	45.462	37.34	31.63	1055.53	2	15.8806	R1	27	23
2020	Va35	0.547	0.149	0.452	46.313	37.1	31.55	1057.73	1	16.4319	R4	27	23
2020	Va35	0.62	0.18	0.357	48.573	34.15	29.65	1630.12	4	15.2836	R4	27	23
2020	Os420	0.524	0.139	0.477	44.757	37.38	31.59	1263.24	2	15.8906	R1	28	23
2020	Os420	0.645	0.192	0.323	46.577	37.21	31.59	1784.47	1	15.2942	R4	28	23
2020	Os420	0.676	0.196	0.261	46.957	34.22	29.93	1197.85	4	16.4592	R4	28	23
2020	N209	0.515	0.14	0.503	45.28	37.21	30.97	1170.36	2	15.9289	R1	1	23
2020	N209	0.701	0.203	0.22	46.606	37.38	34.55	1806.16	1	15.3236	R4	1	23
2020	N209	0.676	0.202	0.27	45.543	34.18	22.05	1472.75	4	16.5197	R4	1	23
2020	B65	0.548	0.156	0.472	45.435	37.2	32.45	1359.39	2	15.9389	R1	2	23
2020	B65	0.669	0.22	0.311	46.105	37.42	31.93	1030.66	1	16.5506	R4	2	23
2020	B65	0.651	0.218	0.352	46.046	34.19	27.49	1121.15	4	15.3336	R4	2	23
2020	NQ508	0.479	0.122	0.524	46.016	37.25	33.33	1290.6	2	16.5994	R1	3	23
2020	NQ508	0.698	0.201	0.223	46.933	37.51	30.51	1369.91	1	15.3428	R4	3	23
2020	NQ508	0.627	0.229	0.437	46.537	34.21	28.03	1088.49	4	15.9508	R4	3	23
2020	PHK29	0.461	0.117	0.551	46.705	37.31	34.21	1314.93	2	16.6781	R1	4	23
2020	PHK29	0.648	0.185	0.306	46.508	37.6	31.01	1763.15	1	15.9603	R4	4	23
2020	PHK29	0.608	0.201	0.43	46.661	34.25	27.85	966.577	4	15.3522	R4	4	23
2020	YELLOW_3-4	0.479	0.124	0.537	46.653	37.39	31.33	1316.29	2	15.3625	R1	5	23
2020	YELLOW_3-4	0.618	0.177	0.358	45.677	37.6	31.81	1764.17	1	16.7089	R4	5	23
2020	YELLOW_3-4	0.675	0.237	0.319	46.486	34.3	28.07	1495.83	4	15.9728	R4	5	23
2020	W182B	0.616	0.147	0.301	46.278	37.47	32.55	1569.92	2	16.7369	R1	6	24
2020	W182B	0.686	0.206	0.253	46.116	37.65	31.07	1550.86	1	15.9817	R4	6	24
2020	W182B	0.678	0.241	0.319	46.464	34.31	28.21	988.4	4	15.3722	R4	6	24
2020	PHG80	0.541	0.14	0.441	44.285	37.47	33.07	999.16	2	16.7731	R1	7	24
2020	PHG80	0.638	0.193	0.342	47.466	37.79	32.89	1893.17	1	15.9914	R4	7	24
2020	PHG80	0.562	0.177	0.494	47.219	34.34	28.93	1299.44	4	15.3811	R4	7	24
2020	PHWRZ	0.54	0.15	0.472	45.096	37.53	31.89	1253.45	2	15.3911	R1	8	24
2020	PHWRZ	0.664	0.217	0.319	43.896	37.86	29.97	1889.02	1	16.8008	R4	8	24
2020	PHWRZ	0.554	0.172	0.505	47.715	34.38	29.55	1222.84	4	16.0028	R4	8	24
2020	B46	0.665	0.246	0.359	44.43	37.6	31.29	1068.67	2	16.8275	R1	9	24
2020	B46	0.677	0.235	0.311	44.728	37.86	29.87	1695.83	1	15.4006	R4	9	24
2020	B46	0.701	0.2	0.216	46.98	34.45	30.05	1165.04	4	16.0122	R4	9	24
2020	B84	0.524	0.142	0.487	44.314	37.65	32.63	1015.12	2	15.4147	R1	10	24
2020	B84	0.596	0.171	0.394	45.725	37.82	32.37	1786.39	1	16.0256	R4	10	24
2020	B84	0.625	0.202	0.389	45.281	34.56	30.33	920.636	4	16.8678	R4	10	24
2020	ICI_193	0.606	0.187	0.406	43.762	37.64	31.89	1011.73	2	16.0356	R1	11	24
2020	ICI_193	0.553	0.158	0.466	44.874	37.87	32.07	1154.04	1	15.4247	R4	11	24
2020	ICI_193	0.544	0.146	0.449	46.17	34.6	30.15	1889.75	4	16.8958	R4	11	24
2020	B91	0.531	0.145	0.478	44.09	37.69	31.89	1304.39	2	16.9236	R1	12	24
2020	B91	0.587	0.161	0.393	44.104	37.88	32.93	1101.38	1	16.0497	R4	12	24
2020	B91	0.512	0.138	0.505	46.283	34.65	31.25	962.682	4	15.4336	R4	12	24
2020	B73Htrhm	0.478	0.124	0.536	44.73	37.73	32.85	1182.15	2	16.98	R1	13	24
2020	B73Htrhm	0.615	0.176	0.363	45.851	38.14	33.03	1678.01	1	16.0592	R4	13	24
2020	B73Htrhm	0.698	0.225	0.249	46.479	34.7	28.35	1347.63	4	15.4442	R4	13	24
2020	Oh7	0.53	0.143	0.477	45.817	37.79	32.29	1075.31	2	15.4539	R1	14	24
2020	Oh7	0.709	0.199	0.2	45.65	38.3	32.89	1540.15	1	16.07	R4	14	24
2020	Oh7	0.673	0.23	0.315	45.415	34.7	27.99	1411.47	4	17.0239	R4	14	24
2020	NC326	0.57	0.173	0.466	46.756	37.81	33.63	1215.25	2	15.4653	R1	15	24
2020	NC326	0.62	0.176	0.35	45.408	38.41	32.55	989.559	1	17.07	R4	15	24
2020	NC326	0.595	0.182	0.423	45.861	34.74	28.75	1666.69	4	16.0875	R4	15	24
2020	DKHBA1	0.62	0.207	0.414	43.211	37.8	30.01	1265.98	2	17.1236	R1	16	24
2020	DKHBA1	0.524	0.142	0.488	44.302	38.32	32.97	1240.64	1	15.4747	R4	16	24
2020	DKHBA1	0.593	0.208	0.488	45.984	34.78	29.83	998.686	4	16.0986	R4	16	24
2020	W37A	0.428	0.103	0.565	44.952	37.79	33.41	1458.15	2	17.3894	R1	17	24
2020	W37A	0.52	0.136	0.478	43.923	37.38	34.17	1823.1	1	15.4847	R4	17	24
2020	W37A	0.65	0.177	0.288	45.883	34.82	29.43	1557.43	4	16.1086	R4	17	24
2020	A649	0.533	0.159	0.521	44.173	37.81	32.07	1331.12	2	15.4953	R1	18	24
2020	A649	0.483	0.127	0.536	45.097	37.44	33.59	1724.46	1	17.405	R4	18	24
2020	A649	0.572	0.158	0.42	45.647	34.87	30.79	1022.35	4	16.1178	R4	18	24
2020	DKF118	0.487	0.134	0.555	46.017	37.86	33.45	1182.37	2	16.1269	R1	19	24
2020	DKF118	0.611	0.192	0.405	45.882	37.47	33.11	1578.53	1	15.5042	R4	19	24
2020	DKF118	0.617	0.18	0.365	46.345	34.91	30.93	1667.4	4	17.4133	R4	19	24
2020	LH146Ht	0.522	0.143	0.499	45.132	37.91	33.97	1243.64	2	17.4219	R1	20	24
2020	LH146Ht	0.616	0.167	0.342	45.913	37.54	34.55	1518.04	1	15.5153	R4	20	24
2020	LH146Ht	0.667	0.169	0.243	45.476	34.94	29.93	1294.92	4	16.1367	R4	20	24
2020	SD102	0.483	0.123	0.521	44.779	37.98	34.13	1318.29	2	16.1472	R1	21	24
2020	SD102	0.624	0.222	0.43	45.523	37.61	33.49	1785.31	1	15.5244	R4	21	24
2020	SD102	0.533	0.154	0.503	44.461	34.97	29.37	1481.56	4	17.4303	R4	21	24
2020	PHK46	0.57	0.169	0.454	45.89	38.05	32.07	1053.46	2	17.4397	R1	22	24
2020	PHK46	0.645	0.212	0.359	47.229	37.7	33.45	1080.92	1	16.1569	R4	22	24
2020	PHK46	0.64	0.185	0.323	44.571	35	28.67	1596.27	4	15.5358	R4	22	24
2020	LH213	0.627	0.222	0.423	46.533	38.1	33.63	1141.37	2	16.1667	R1	23	24
2020	LH213	0.695	0.306	0.349	46.166	37.79	34.29	1443.63	1	17.4489	R4	23	24
2020	LH213	0.686	0.247	0.305	44.693	35.02	29.05	1487.75	4	15.5447	R4	23	24
2020	LH215	0.563	0.173	0.48	44.821	38.17	32.51	1214.44	2	16.1758	R1	24	24
2020	LH215	0.548	0.154	0.466	46.055	37.88	34.39	1810.34	1	17.4583	R4	24	24
[truncated: 9,686 more rows]

## Sheet: ST7. BLUPs of Night Measurement
Supplemental Table 7. B:LUP of Photosyntheyic Fluorescence Phenotype in Night Measurement
Year	Genotype	Fv/Fm	ϕNO	ϕNPQ
2021	11430	0.0235639	0.00510464	-0.0259065
2021	1538	-0.0186053	0.000261526	0.0282853
2021	2369	-0.00579499	-0.00358166	0.00529362
2021	29MIBZ2	0.00651105	0.00222958	-0.00670683
2021	2FACC	-0.00835577	-0.00162478	0.0119772
2021	2FADB	-0.0127084	-0.00293105	0.0177199
2021	2MA22	0.00377328	0.00225301	-0.00377721
2021	2MCDB	0.0051506	0.00202143	-0.00599383
2021	33-16	-0.00303882	-0.00697663	-0.0033127
2021	38-11	0.0103524	-0.00184929	-0.0152138
2021	3IJI1	-0.00267699	-0.00520776	0.000925854
2021	4226	0.010724	0.000669411	-0.0158888
2021	4578_INBRED	0.00372588	0.000839718	-0.00486759
2021	4722	-0.00238974	-0.000439245	0.00167949
2021	4F-306_108	-0.0153376	-0.00474031	0.0180688
2021	4N506	0.00465307	-0.000874369	-0.00569052
2021	52220	0.00798274	0.00448163	-0.00796924
2021	6F629	0.00250377	0.00130971	-0.00289875
2021	6M502	-0.00197062	-0.000175564	0.0019964
2021	6M502A	-0.00821845	-0.000743024	0.0109435
2021	764	0.0038296	-0.00711744	-0.00957566
2021	779	-0.0240361	-0.00695998	0.0257816
2021	78551S	0.00638844	0.00992957	0.00113575
2021	787	0.00785398	0.00608252	-0.0060971
2021	790	-0.0119818	-0.00660033	0.0112408
2021	792	0.0147182	-0.000318449	-0.017032
2021	793	0.000182545	-0.00463289	-0.00164354
2021	80-2	0.00161624	0.0016588	-0.000909027
2021	87916W	0.00565762	0.00113944	-0.00618246
2021	904	0.00291466	-0.00249402	-0.00701374
2021	911	0.000346279	-0.0059297	-0.00407514
2021	912	0.000991632	0.000531889	-0.000949576
2021	91IFC2	0.00130522	0.0022533	0.000673437
2021	A	0.00428356	-0.00813793	-0.00942672
2021	A15	-0.00105899	-0.0131943	-0.00400429
2021	A155	0.0136828	0.00714957	-0.013586
2021	A171	-0.00366754	6.89e-06	0.00542868
2021	A188	-0.00376248	0.000899652	0.00617336
2021	A208	0.00592097	0.00545476	-0.00288665
2021	A239	-0.0128506	0.00506161	0.0207613
2021	A258	-0.00252311	0.00295634	0.00711316
2021	A305	0.00314014	-0.00230081	-0.0070175
2021	A321	-0.00454266	-0.00237968	0.0025695
2021	A322	0.00462437	0.00276293	-0.00378993
2021	A334	-0.0155312	-0.00286949	0.0206484
2021	A340	-0.0173423	-0.00384963	0.020585
2021	A344	-0.0145835	0.000838231	0.0202883
2021	A374	-0.00538519	0.0037139	0.0086851
2021	A3G-3-3-1-313	0.0182351	0.00491503	-0.0214757
2021	A401	0.0044143	0.00757259	0.00343463
2021	A415-1-3_INBRED	0.00626419	0.00273309	-0.00380311
2021	A427	-0.0127616	-0.00443987	0.0149503
2021	A441-5	0.00849203	0.000572528	-0.0111839
2021	A508	0.0105059	0.00953604	-0.0107174
2021	A548	-0.00215321	-0.007327	-0.00111029
2021	A554	-0.0123612	0.00235425	0.0150412
2021	A556	-0.00636577	0.0138211	0.0143318
2021	A572	0.0118944	0.00706255	-0.011868
2021	A619	0.0120497	0.0105259	-0.00678959
2021	A627	-0.0226209	-0.00510092	0.0231813
2021	A632	-0.00130323	-0.00717105	-0.00411472
2021	A634	0.00425207	0.00441021	-0.00355133
2021	A635	-0.0117553	-0.00652505	0.0118584
2021	A641	-0.0148381	-0.00852994	0.0130667
2021	A648	0.00783165	0.00239638	-0.00829179
2021	A651	-0.0396305	-0.00231122	0.0507123
2021	A654	0.0132374	0.0112096	-0.0152526
2021	A659	-0.0013426	0.00544883	0.00826319
2021	A661	-0.0212787	-0.0088021	0.0208379
2021	A662	-0.00527455	-0.00110315	0.00600615
2021	A663	-0.00746796	-0.00401878	0.00632315
2021	A672	-0.00394382	-0.00510946	0.00136513
2021	A674	-0.00921578	-0.0021641	0.0114922
2021	A679	0.00344772	-0.00253454	-0.00707416
2021	A680	0.0110043	0.000494122	-0.0136219
2021	A682	0.0051757	0.000769318	-0.0063105
2021	A71	-0.00157395	8.51e-05	0.00207306
2021	A73	-0.0139619	-0.0051316	0.0151028
2021	A797NW	0.00512207	-0.00461195	-0.00856673
2021	AH83	0.0130099	0.000110061	-0.0180603
2021	AM0776	0.00397943	0.00454055	-0.00101915
2021	AQA3	-0.0120444	-0.00413108	0.0145998
2021	AR228	0.00492186	0.000244932	-0.00630016
2021	AS6103	-0.0058194	-0.0041023	0.00392877
2021	AusTRCF_306238	0.0102111	0.00670928	-0.0081725
2021	B-18_INBR.FR.SUPERGOLD	0.00280835	-0.000525036	-0.00325891
2021	B-28	-0.0298884	-0.0158856	0.0254174
2021	B10	0.0168289	-0.00425861	-0.0239237
2021	B101	-0.00787122	-0.00624695	0.00654838
2021	B104	0.0101983	-0.000221926	-0.0148023
2021	B105	0.00111901	-0.00391695	-0.00709017
2021	B106	0.00211481	-0.000673195	-0.0034122
2021	B107	0.00368399	0.0129409	0.00654041
2021	B108	0.00863447	0.00397507	-0.00866818
2021	B109	0.000361548	-0.00610948	-0.00662292
2021	B14	0.0150799	0.00313033	-0.0160488
2021	B14A	-0.00331166	-0.00165066	0.00468621
2021	B164	-0.00548899	-0.00221472	0.0098678
2021	B2	0.0113162	0.00352099	-0.0129511
2021	B37	0.00211691	-0.000256241	-0.00433594
2021	B42	-0.00414615	-0.00521179	0.00133226
2021	B46	0.00509896	0.00456438	-0.00275534
2021	B52	0.00279318	0.00358088	-0.000682473
2021	B54	-0.0136533	-0.00469684	0.0163011
2021	B57	0.00978022	-0.00281461	-0.0164677
2021	B64	0.00562219	0.00182432	-0.00661096
2021	B65	-0.022949	-0.00613632	0.0277746
2021	B66	-0.0153037	0.00694553	0.022271
2021	B68	0.00360809	-0.00133377	-0.00719146
2021	B7	0.0171639	0.000130196	-0.0228057
2021	B70	0.00705307	0.00139537	-0.00963355
2021	B73	0.00291334	-0.00524041	-0.00922432
2021	B75	0.00304226	-0.00436311	-0.005794
2021	B76	-4.93e-05	-0.00751726	-0.00666515
2021	B77	0.0078962	0.00198978	-0.010431
2021	B79	-0.0105843	-0.00700489	0.0100371
2021	B8	-0.00444171	0.00253182	0.00941826
2021	B84	0.00261036	-0.00145631	-0.00457681
2021	B85	0.0117196	0.00355842	-0.0129012
2021	B87	0.0168083	0.00690184	-0.0189388
2021	B88	0.00197035	0.00566021	0.000103798
2021	B90	-0.0132325	-0.00228151	0.0176724
2021	B91	0.00220538	0.00242466	0.000206055
2021	B97	-0.00525529	0.00864778	0.0130997
2021	B99	-0.017639	-0.00203616	0.0252166
2021	Bei_10_=_North_10	0.0117756	0.0170262	-0.00591444
2021	C102	0.00858886	0.00624125	-0.00731456
2021	C123	0.00533341	-0.000224727	-0.00710082
2021	C15	-0.0252326	-0.00446399	0.0341285
2021	C42	-0.0189023	-0.00312537	0.025765
2021	C49A	-0.0135306	-0.00372107	0.0175648
2021	C68	-0.0044552	-0.00568227	0.00416726
2021	CG10	-0.0101241	-0.00761019	0.0076352
2021	CH157	-0.0347458	-0.0181737	0.0270803
2021	CH701-30	-0.00178281	0.00622132	0.0108621
2021	CH711-10	0.00978734	0.000301416	-0.0111714
2021	CH753-4	0.00301831	0.000613498	-0.0042185
2021	CH9	-0.0071992	-0.00759639	0.00393529
2021	CI90C	0.00652583	0.00619111	-0.00421188
2021	CI_187-2	0.0271094	0.00849785	-0.0297308
2021	CI_21E	-0.0078471	0.00415436	0.016298
2021	CI_28A	0.00850131	0.00373524	-0.00858302
2021	CI_3A	0.00427716	-0.00138626	-0.00474094
2021	CI_40H	0.0096259	0.00724974	-0.00542975
2021	CI_540	-0.00539179	-0.00154871	0.00695442
2021	CI_64	0.000597567	0.00211609	0.000988314
2021	CI_91B	0.0120245	0.0057275	-0.011488
2021	CL17	-0.0141543	-0.0017633	0.0180091
2021	CL27	0.00645848	-0.00263388	-0.00931486
2021	CM105	-0.0163781	-0.00250833	0.0205799
2021	CM37	-0.0257129	-0.00793928	0.0279288
2021	CM48	-0.0353389	-0.00929135	0.0409568
2021	CM7	-0.0464833	-0.00981463	0.0577204
2021	CM99	-0.0158092	-0.00633898	0.0159577
2021	CML_108	0.00758164	0.00327552	-0.00784648
2021	CML_154Q	0.00613287	0.00235151	-0.00484022
2021	CML_218	0.018112	0.0111811	-0.0166445
2021	CML_220	0.00721952	0.0106567	-0.00429917
2021	CML_228	-0.0017166	-0.00486887	-0.00199268
2021	CML_247	0.00629552	0.00965782	0.00102939
2021	CML_254	0.00761689	0.00368153	-0.00719925
2021	CML_264	0.0122229	0.000857204	-0.0167818
2021	CML_277	0.0195673	0.00650182	-0.0226894
2021	CML_287	0.00462411	-0.00218429	-0.00933802
2021	CML_322	0.00912119	0.00280718	-0.0116424
2021	CML_323	0.00889927	0.00411732	-0.00769436
2021	CML_52	2.87e-05	0.00412096	0.00351977
2021	CML_91	0.00764792	0.00164108	-0.00861246
2021	CO106	-0.0332081	-0.000549763	0.0400829
2021	CO117	0.0108097	0.00156293	-0.0124868
2021	CO125	-0.0339422	-0.010774	0.0394715
2021	CO158	-0.00778179	-0.00389123	0.00598005
2021	CO192	-0.00800362	-0.0058369	0.00563029
2021	CO216	-0.00169698	0.006225	0.00918187
2021	CO236	-0.0304417	-0.00530633	0.042412
2021	CO237	-0.00335413	0.00679905	0.00954011
2021	CO245	-0.0157711	-0.00379813	0.0206558
2021	CO255	-0.00909115	0.00630587	0.0208024
2021	CO256	0.000455345	0.00808194	0.00499723
2021	CO257	0.00517944	-0.000624828	-0.0077932
2021	CO258	0.00101691	-0.00284584	-0.00409086
2021	CQ702RC	0.00576897	0.00565926	-0.00578831
2021	CQ806	0.0155202	0.00195517	-0.0197563
2021	CR14	0.00595406	0.000836192	-0.00821815
2021	CR1HT	0.00175098	0.00972334	0.00210905
2021	CS405	-0.0122752	-0.00435752	0.0127123
2021	CS608	0.0054817	-0.00201708	-0.00959341
2021	CSJ3	-0.0261086	-0.00262756	0.035575
2021	Chi-tan_120	-0.0149219	-0.00419725	0.017798
2021	DE1	0.0106506	0.00248882	-0.012075
2021	DE2	0.013114	0.00543385	-0.0133363
2021	DE3	-0.0167265	-0.00466685	0.0191604
2021	DE4	-0.0107948	-0.00226759	0.0140258
2021	DE811	0.00416961	0.000371301	-0.00501568
2021	DJ7	0.0101384	-0.000444465	-0.0138146
2021	DK3IIH6	0.00595216	-0.00740289	-0.0113071
2021	DK4676A	-0.011777	0.00489708	0.0138301
2021	DK6F545	0.00595367	-0.00206446	-0.0112099
2021	DK78002A	-0.0123113	-0.00885471	0.00880667
2021	DK78004	0.00052738	-0.00122582	-0.00259305
2021	DK78010	-0.0036185	-0.000423551	0.00461052
2021	DK78371A	-0.00375298	-0.00304718	0.00122439
2021	DK83IBI3	0.00759033	0.000142502	-0.00875133
2021	DK84BRQ4	0.0174083	-0.00102025	-0.0252144
2021	DK8F196	-0.00483975	-0.00670303	0.00287604
2021	DK8M116	0.00559718	0.00490592	-0.00240384
2021	DK8M129	0.00393403	-0.00160653	-0.0053528
2021	DKF274	-0.00551192	-0.0024127	0.0057309
2021	DKFBHJ	0.00495451	-0.0028926	-0.00939298
2021	DKHBA1	0.0182621	0.00670973	-0.0232026
2021	DKIB014	-0.00052467	-0.0037133	0.000639658
2021	DKIB02	0.00440054	0.000450634	-0.00515837
2021	DKMBNA	-0.00144009	0.00324312	0.00610941
2021	DKMBUB	-0.000226259	0.00453704	0.0042679
2021	DKMBZA	0.0147082	0.00568034	-0.0157291
2021	DKMM402A	0.000209856	0.00339681	0.00196115
2021	DKNL001	-0.0114908	-0.0105039	0.00710208
2021	DKPB80	0.00230143	-0.00491326	-0.00781456
2021	DKWDAD1	-0.0140549	-0.00740749	0.0132971
2021	E2558W	0.0114519	-0.00178831	-0.0189251
2021	E8501	0.014022	0.00577458	-0.0148352
2021	EP1	-0.00776692	-0.000830578	0.0103405
2021	Eng-Li_Chih	-0.0180327	-0.00883072	0.0145705
2021	F118	0.0139811	0.00299974	-0.0178164
2021	F2834T	0.0171303	0.00394767	-0.0197872
2021	F42	-0.0117564	-0.00849274	0.00867327
2021	F44	-0.0233378	-0.0044309	0.0317995
2021	F7	-0.0245178	0.000424761	0.0341154
2021	FBLA	-0.008843	-0.0022077	0.00958229
2021	FBLL	-0.0119602	-0.00253595	0.0132653
2021	FC46	-0.0109042	-0.0115358	0.00441343
2021	FR19	0.00313841	0.00020488	-0.004654
2021	Fe	0.0259988	0.00351508	-0.0341778
2021	G22_T122	-0.0199105	-0.00171597	0.0300964
2021	G3_T5a	-0.00604882	-0.00583053	0.00199614
2021	GE129	0.00955466	0.0176866	-0.00766751
2021	GE54	-0.00292272	-0.00125205	0.00273121
2021	H105W	0.00427613	0.00404089	-0.00396938
2021	H110	-0.0455616	-0.0173636	0.0451399
2021	H113	-0.0131056	0.0194271	0.0330946
2021	H114	-0.00266783	-0.00600229	-0.00162338
2021	H121	0.00582458	0.00597928	-0.00301545
2021	H122w	0.000101204	-0.00525393	-0.00609411
2021	H124w	0.00356243	0.00825661	0.00130766
2021	H14	0.0105038	0.00666876	-0.0122711
2021	H49	-0.00902849	-0.00961318	0.00366566
2021	H5	-0.00955114	-0.011221	0.00783667
2021	H52	0.00766307	0.00897229	-0.00747442
2021	H71	0.00401156	0.000654578	-0.00419769
2021	H84	-0.000341612	-0.0041648	-0.00370798
2021	H91	-0.00820918	-0.00348748	0.00838575
2021	H95	-0.0161401	-0.00316814	0.0210926
2021	H96	-0.00189785	0.000701686	0.00344618
2021	H99	-0.00583837	-0.00104442	0.00829271
2021	HB8229	0.00777654	0.00237881	-0.0096191
2021	HP301	0.00955323	-0.00030876	-0.0131657
2021	Hi26	0.00387239	-0.00494758	-0.00577789
2021	Hi28	-0.0405011	-0.0119406	0.0467069
2021	Huanyao	0.0104891	0.00632215	-0.00852677
2021	Huobai	0.00301803	0.0033162	-0.00218583
2021	Hy	-0.00120724	0.00240937	0.00285299
2021	I159	0.00732689	-0.00124959	-0.0118263
2021	I29	-0.0329621	-0.00517236	0.0470567
2021	IA2132	-0.0272188	-0.00703948	0.0294836
2021	IBB14	0.00326006	0.00636203	0.00177681
2021	IBB15	0.0156118	0.00759339	-0.0175046
2021	IBC2	0.0127599	0.000247049	-0.0154988
2021	ICI_193	-0.0135478	-0.00748431	0.0146184
2021	ICI_441	0.0048971	-0.00664608	-0.00956673
2021	ICI_581	-0.000144782	-0.00118537	-0.0012905
2021	ICI_740	0.0141339	-0.00204947	-0.0168174
2021	ICI_893	0.0172785	0.00669543	-0.0190986
2021	ICI_986	0.00796556	0.0116295	-0.00679832
2021	IDS28	-0.00921074	-0.00903116	0.00372519
2021	IDS69	0.00535723	-0.00376607	-0.00816821
2021	IDS91	0.00186926	0.00834272	0.00656715
2021	INBRED_100	-0.00197773	0.00578913	0.00631297
2021	INBRED_109	0.00846242	0.00628755	-0.00591482
2021	INBRED_141	0.0196232	0.011487	-0.0222654
2021	INBRED_2-687	-0.00350237	0.00522569	0.00809621
2021	INBRED_305	-0.00120349	0.00133804	0.0031412
2021	INBRED_309	0.00815092	0.00282284	-0.00863858
2021	INBRED_321	0.00543162	0.0106827	-0.00111565
2021	INB_101LFY/LFY_(A632_X_M16_S5)	0.0175481	0.0152625	-0.0115957
2021	Ia453	-0.00886952	-0.00354011	0.00999894
2021	Ia5125B	-0.0205011	0.00534494	0.0295284
2021	Il14H	-0.00189751	-0.00759471	-0.00387066
2021	Il778d	-0.0316932	-0.00782155	0.0361753
2021	Il_101T	-0.0208364	-0.00324369	0.0303437
2021	J8606	0.0039128	0.000656498	-0.00588145
2021	K148	0.0110924	-0.00130213	-0.0177398
2021	K150	-0.00823489	-0.00560698	0.00744629
2021	K155	-0.00220873	-0.00353413	-0.00123832
2021	K201	0.0133362	0.0110766	-0.0116925
2021	K4	-0.00953296	-0.0147288	0.000910486
2021	K41	0.0264294	0.0108076	-0.0281568
2021	K47	-0.0222754	-0.000899887	0.0353949
2021	K55	-0.00840378	-0.00422134	0.00884951
2021	K64	0.00388646	0.00116838	-0.00406424
2021	KO679Y	0.00803685	-0.00609356	-0.0168063
2021	KUNG-70	-0.00439689	-0.00177248	0.00541952
2021	Ki11	0.00340825	-0.000493692	-0.00412149
2021	Ki3	0.00795365	-0.000573455	-0.0119896
2021	Ki43	0.0087203	-0.00207731	-0.013682
2021	Ky21	0.0251563	0.00793036	-0.0302369
2021	Ky226	0.00893038	0.00411477	-0.00626214
2021	Ky228	0.00491974	0.00451008	-0.00162092
2021	L317	0.00705529	0.00686294	-0.00738389
2021	LH1	0.00798917	-0.00244811	-0.0139753
2021	LH119	0.0120509	-0.000929283	-0.0153302
2021	LH123HT	0.0141999	0.00686295	-0.0141531
2021	LH127	0.00134728	-0.000200274	-0.00117815
2021	LH128	0.00519864	0.00475419	-0.00176494
2021	LH132	-0.00614686	-0.00606689	0.00340911
2021	LH143_(Maintainer)	-0.0197559	-0.00759744	0.0210695
2021	LH145	-0.0147817	-0.00337221	0.0177782
2021	LH146Ht	-0.00729201	-0.00302144	0.00615498
2021	LH149	0.00144311	-0.00699961	-0.00615446
2021	LH150	-0.00475983	-0.00668888	0.00191062
2021	LH156	0.00295229	-0.00347717	-0.00596686
2021	LH159	0.0141154	0.00333477	-0.0177963
2021	LH160	-0.0141684	-0.00175953	0.0182808
2021	LH162	-0.00193093	-0.00219931	0.00166955
2021	LH163	0.00637467	-0.00074668	-0.0107067
2021	LH164	0.00229075	0.00100933	-0.00186761
2021	LH165	0.00553051	0.0081333	0.00109458
2021	LH166	0.02027	0.00614307	-0.0246894
2021	LH167	0.012793	0.00609308	-0.0129509
2021	LH169Ht	0.0111504	0.00957169	-0.00832589
2021	LH172	0.0288623	0.00726228	-0.0355282
2021	LH175	0.0247671	0.00768038	-0.0291525
2021	LH181	-0.0095743	-0.00190173	0.0134156
2021	LH183	-0.013684	-0.000968321	0.0184023
2021	LH184	-0.0112451	-0.00810304	0.00662401
2021	LH186	-0.0129402	-0.000865589	0.0172091
2021	LH188	0.0197494	0.000498756	-0.0242678
2021	LH189Ht	0.0101463	0.00414687	-0.011107
2021	LH190	0.00509177	-0.00295834	-0.0112013
2021	LH191	-0.00371222	0.000661055	0.00660064
2021	LH192	0.00287864	-0.00160753	-0.00650702
2021	LH193	-0.00369978	-0.00378431	0.000939797
2021	LH194	0.00180498	-0.00345366	-0.00611863
2021	LH195	-0.00406213	-0.0074793	-0.00135503
2021	LH196	-0.00431666	-0.00534103	0.00116702
2021	LH197	0.00272536	-0.00103371	-0.00361833
2021	LH198	0.00210506	-0.000706235	-0.00418459
2021	LH199	0.000932404	-0.00183323	-0.00432857
2021	LH200	-0.0073857	-0.00755342	0.00633502
2021	LH202	-0.00367828	-0.00457458	0.000110011
2021	LH204	0.00521937	-0.000847117	-0.00943146
2021	LH205	0.00712162	-0.000889283	-0.0105063
2021	LH206	-0.0120884	-0.00825874	0.00880319
2021	LH208	-0.0696686	-0.0151181	0.0840846
2021	LH209	0.0041574	-0.00234302	-0.00925703
2021	LH210	-0.00687569	-0.00357373	0.00751487
2021	LH211	-0.000708651	-0.00790447	-0.00177815
2021	LH212Ht	0.011367	0.00874458	-0.00910492
2021	LH214	-0.0115796	-0.00538265	0.0107379
2021	LH215	-0.00530433	0.00280024	0.0119758
2021	LH216	0.0040338	0.00287845	-0.00136734
2021	LH217	0.0184895	0.0117553	-0.0166995
2021	LH218	0.0109269	0.0123925	-0.008309
2021	LH220Ht	-0.0408919	-0.00311078	0.0488639
2021	LH222	-0.00207088	-0.000196482	0.00338764
2021	LH223	-0.0226144	-0.007836	0.0246171
2021	LH224	-0.00186603	-0.00269914	0.00103163
2021	LH225	-0.0067897	-0.00478178	0.00369468
2021	LH231	-0.00439174	-0.00718408	-0.000806783
2021	LH250	0.012154	0.0126197	-0.00850236
2021	LH252	0.00871543	0.0109983	-0.00288964
2021	LH260	0.00794236	0.00373292	-0.00679755
2021	LH284	-0.00702258	-0.0025536	0.00718672
2021	LH299	0.00968206	0.00495036	-0.00840152
2021	LH38	-0.00182997	0.0124519	0.0118516
2021	LH39	0.00861835	0.0112127	-0.00625068
2021	LH51	-0.00807065	0.000699057	0.0119832
2021	LH52	0.00129038	-0.00151632	-0.000742248
2021	LH54	-0.000638381	-0.00533806	-0.000623241
2021	LH59	-0.00493865	-0.000754418	0.0066253
2021	LH61	-0.00445038	0.00259503	0.00908612
2021	LH74	-0.00851448	-0.00189657	0.00935343
2021	LH82	0.00992468	-0.000988269	-0.015689
2021	LH85	-0.00283442	-0.00470457	0.000138354
2021	LH93	0.00977794	-0.000993176	-0.0151069
2021	LIBC_4	-0.0048282	0.00261233	0.0103252
2021	LP1_NR_Ht	0.00627136	-0.00258946	-0.00957817
2021	LP5	-0.00280351	-0.00418851	-0.000890107
2021	L_127	0.00606193	0.00261424	-0.00577181
2021	L_135	-0.000731671	-0.00127924	0.000220338
2021	L_139	-0.00266688	0.000720144	0.00381282
2021	L_155	-0.00116544	-0.00408244	0.000587802
2021	L_289	-0.00968568	-0.00130003	0.0125379
2021	Lp215D	0.0036143	0.017026	0.00484949
2021	M14	-0.00474425	-0.00765954	-0.000776913
2021	M162W	0.00437677	0.00408858	-0.00533923
2021	M37W	-0.00803627	-0.0100281	0.00157333
2021	MBPM	0.00971931	-0.00161917	-0.0138224
2021	MBST	0.00996067	0.0104793	-0.00607926
2021	MBWZ	0.00455531	-0.00162043	-0.00603823
2021	MEF156-55-2	-0.0132889	-0.00100829	0.020416
2021	ML606	0.0120797	0.0064136	-0.0101452
2021	MM501D	0.00233324	0.00221104	-0.000221686
2021	MQ305	-0.00747534	0.000701487	0.0100745
2021	MS106	0.00652601	-0.00269608	-0.00669662
2021	MS116	-0.0114238	-0.000588394	0.0152652
2021	MS12	-0.0311277	-0.00636156	0.0387941
2021	MS132	0.00878591	0.00826332	-0.00393545
2021	MS1334	0.0067215	0.0075975	-0.000269226
2021	MS142	-0.00732115	0.000356222	0.013378
2021	MS153	-0.0209131	-0.0069754	0.0248461
2021	MS200	-0.00628036	-0.000930305	0.00901768
2021	MS211	-0.0114782	-0.000584089	0.0162159
2021	MS221	-0.010456	0.00424611	0.0172366
2021	MS222	0.00890868	0.00865028	-0.00717456
2021	MS223	0.0226748	0.00196134	-0.0314555
2021	MS224	-0.00703553	0.00109928	0.0126643
2021	MS225	-0.00600322	-0.00230229	0.00695465
2021	MS226	0.00372591	0.00327027	-0.00275678
2021	MS24A	-0.00189215	0.00819027	0.00668466
2021	MS67	0.0162504	0.00387209	-0.0182932
2021	MS71	0.00302396	0.00550305	0.00157013
2021	MS72	-0.0127066	-0.00753182	0.0105916
2021	Mo13	0.0129662	-0.00217846	-0.015512
2021	Mo15W	-0.00237485	0.0013042	0.00457047
2021	Mo17	0.00280547	0.00432619	-0.000284064
2021	Mo1W	0.00516088	-0.000514305	-0.00845156
2021	Mo23W	0.0146806	0.00499283	-0.0162539
2021	Mo24W	0.00201142	0.00457456	0.00226886
2021	Mo28W	0.00352565	0.00658941	-0.00039324
2021	Mo3	0.0156232	-0.000529117	-0.022937
2021	Mo30W	0.00497789	0.0056073	-0.00405454
2021	Mo39	0.000400192	-0.00822795	-0.00806561
2021	Mo44	0.0136576	0.0134399	-0.0232703
2021	Mo45	-0.00156343	-0.00747921	-0.00128873
2021	Mo46	0.00654406	-0.00589203	-0.0102342
2021	Mo47	-0.00255473	0.00279985	0.0069489
2021	Mo5	0.00649383	-0.00351031	-0.00835148
2021	Mo7	0.019319	0.00671885	-0.022801
2021	MoG	0.00834799	0.0118597	0.000741684
2021	Mp339	0.0230853	0.00632673	-0.0270977
2021	Mt42	-0.0080979	-0.00474605	0.0080238
2021	N192	-0.00762252	-0.00415892	0.00607088
2021	N193	0.018242	0.0159415	-0.0180911
2021	N199	0.00979556	0.00252303	-0.0111269
2021	N201	-0.00360315	-0.00664765	-0.00134045
2021	N209	-0.00194571	-0.00152012	0.00146221
2021	N215	0.00715938	-0.00143652	-0.0115662
2021	N216	0.00237462	0.00389549	-0.000644732
2021	N217	0.00545064	-0.0054292	-0.010478
2021	N218	0.0107485	0.00137039	-0.0146103
2021	N28	0.000361267	-0.00675196	-0.00386527
2021	N28Ht	0.00398749	-0.0017799	-0.00718027
2021	N501	-0.00491857	-0.00440196	0.00318683
2021	N523	-0.00926837	0.00320618	0.0179803
2021	N527	0.00948861	-0.000716233	-0.0143762
2021	N534	0.0092099	0.00447358	-0.00931985
2021	N538	0.00547926	0.00149432	-0.00672154
2021	N540	0.0161813	0.00391052	-0.0197817
2021	N542	0.000464681	-0.00470167	-0.00525096
2021	N545	0.0102066	0.00421267	-0.0092886
2021	N6	0.00700259	-0.00100408	-0.0109299
2021	N7A	0.0118166	0.00772135	-0.0123199
2021	NC13	0.00799824	0.00523397	-0.00711191
2021	NC230	-0.000588416	-0.00356373	-0.00216515
2021	NC232	0.0206408	0.0215126	-0.0221297
2021	NC236	0.0181064	0.00503914	-0.022463
2021	NC250	0.00672316	-0.00459584	-0.0139268
2021	NC258	0.00165979	-0.000733666	-0.00337993
2021	NC260	0.0069984	-0.00530529	-0.0118494
2021	NC262	0.0124096	0.0106461	-0.0114184
2021	NC264	0.00324051	-0.0054807	-0.00559016
2021	NC290A	0.00126249	0.00147722	-0.000466064
2021	NC294	0.014244	-0.00428108	-0.0245056
2021	NC298	-0.0109253	0.00219567	0.0192303
2021	NC302	-0.0063634	-0.00319737	0.00565623
2021	NC304	-0.003503	-0.0095038	-0.00356141
2021	NC306	0.00794086	0.000796304	-0.0110005
2021	NC310	-0.00890588	-0.00688152	0.00405302
2021	NC314	0.0156904	0.00658366	-0.0157116
2021	NC318	-0.00198307	-0.0014366	0.0015896
2021	NC324	0.00409633	-0.00524952	-0.00976883
2021	NC326	-0.00593009	-0.00849948	-0.00165294
2021	NC328	0.00510618	-0.00279499	-0.0106939
2021	NC338	0.0056797	-0.00379144	-0.0120525
2021	NC340	0.00447029	-0.00310852	-0.00770797
2021	NC342	0.00469082	-0.0020502	-0.00829975
2021	NC344	0.0149372	0.00198682	-0.0183446
2021	NC348	-0.00707277	0.00333461	0.0130265
2021	NC350	-0.00834915	-0.00143674	0.0112847
2021	NC356	-0.00948385	-0.00665071	0.00643955
2021	NC358	0.0104339	0.00395917	-0.0124078
2021	NC362	-0.00324322	-3.63e-05	0.00592492
2021	NC364	0.00463241	0.00122652	-0.00471034
2021	NC368	0.00892552	0.00409808	-0.0101545
2021	ND1	-0.0165272	-0.00673233	0.0164118
2021	ND167	-0.0237862	-0.0049513	0.0326179
2021	ND230	-0.011312	0.00867118	0.0181793
2021	ND245	-0.0105925	-0.00484878	0.0105969
2021	ND246	-0.0138056	-0.00382433	0.0164374
2021	ND249	0.0176886	0.0234503	-0.0183365
2021	ND251	1.36e-05	-0.00579022	-0.00520933
2021	ND259	0.00140874	0.00417879	0.000698479
2021	ND260	0.00470193	0.00417857	-0.00408263
2021	ND262	-0.0219957	-0.0127011	0.0192963
2021	ND265	-0.0198422	-0.00891339	0.0186769
2021	ND283	0.00604117	0.00848267	-8.68e-06
2021	ND287	-0.000963816	0.00216741	0.00490225
2021	NK740	0.00515294	0.00477994	-0.00207702
2021	NK794	-0.0101349	-0.00677984	0.0077441
2021	NK807	-0.000739984	-0.00342224	-0.0021361
2021	NK907	0.00839141	-0.000686664	-0.0105524
2021	NKBCC03	0.0121212	0.00554268	-0.011832
2021	NKH8431	0.0229292	0.00964124	-0.0266943
2021	NKNP901	-0.00569453	-0.00293121	0.00492524
2021	NO._380	-0.00457749	-0.00410015	0.00402645
2021	NORTH_7	0.00378496	-0.000979105	-0.00551528
2021	NP87	0.00538829	0.000446016	-0.00717196
2021	NP899	0.0015296	-0.0006003	-0.00291812
2021	NQ402	-0.01368	-0.00651133	0.014198
2021	NQ508	-0.00148509	-0.00568761	0.00114587
2021	NS501	-0.0149856	-0.00807639	0.0151957
2021	NS701	-0.00702429	-0.00886763	0.00224576
2021	NY6371	0.0103799	0.00257221	-0.0136536
2021	NY_159_(Neveh_Yaar)	0.0099835	0.00244722	-0.0125762
2021	NY_166_(Neveh_Yaar)	-0.016	-0.00316764	0.0196706
2021	OC19	0.0035593	-0.00198785	-0.00409604
2021	OQ101	-0.0234961	-0.00887359	0.0261271
2021	OQ403	-0.00056965	0.00239423	0.00571587
2021	OQ601	0.00664074	-0.00497942	-0.0112189
2021	OQ603	-0.00472899	0.0012035	0.00806043
2021	OS602	-0.000803764	-0.00166378	0.000277931
2021	Oh3167B	0.0093691	-8.44e-05	-0.0115716
2021	Oh33	0.00524013	0.00893461	2.43e-05
2021	Oh40B	-0.0110425	0.00389265	0.022317
2021	Oh43	0.0104398	0.0041013	-0.0121081
2021	Oh43E	-0.0126695	0.00349177	0.0243242
2021	Oh603	-0.0103606	0.00446393	0.0185517
2021	Oh7	0.00822687	0.00848261	-0.00323535
2021	Oh7B	-0.00574516	0.00360209	0.00789839
2021	Os420	0.0112756	-0.00159619	-0.0164119
2021	Os426	0.00875968	0.00191925	-0.0122358
2021	P39	-0.00477187	-0.00214406	0.00333349
2021	PH207	-0.00479798	-0.00218963	0.00541869
2021	PH5HK	0.013277	0.00422823	-0.0149464
2021	PHAA0	-0.005888	-0.00405507	0.00535761
2021	PHB09	-0.0139508	-0.00503261	0.0157792
2021	PHB47	0.00812086	0.00232072	-0.00917825
2021	PHBA6	0.0185367	0.0027818	-0.0247762
2021	PHBB3	-0.00142527	-0.00667946	-0.00480533
2021	PHBW8	-0.00154727	0.00396909	0.00757457
2021	PHEG9	0.0178848	0.00483859	-0.0215571
2021	PHEM7	-0.00292584	0.000263278	0.0017982
2021	PHEM9	0.000271486	0.0006891	-0.000331872
2021	PHEW7	0.0032165	-0.00198473	-0.00447161
2021	PHFA5	-0.00371006	-0.00644161	0.000535311
2021	PHG29	0.00664063	0.00384719	-0.00491669
2021	PHG35	0.00661373	0.00858362	-0.000956831
2021	PHG39	-0.00269969	-0.00356438	0.000953855
2021	PHG47	0.0128511	-0.00123966	-0.0167953
2021	PHG50	0.00691779	-0.00338999	-0.0102286
2021	PHG71	-0.0180881	-0.00487075	0.0207528
2021	PHG72	0.00113487	-0.00171276	-0.00317027
2021	PHG80	0.0232752	0.00687825	-0.0243699
2021	PHG83	0.0259007	0.00578789	-0.0327959
2021	PHG84	0.00578728	-0.00432856	-0.0125537
2021	PHG86	0.00965701	-0.00194643	-0.0144421
2021	PHGG7	0.00228493	0.00782813	0.00218874
2021	PHGW7	-0.0219111	-0.0102348	0.020726
2021	PHH93	0.00637061	0.00219772	-0.00470796
2021	PHHB4	0.00940564	-0.000836948	-0.0137146
2021	PHHB9	0.00977584	-0.000478971	-0.0147255
2021	PHHH9	0.0154103	0.00690945	-0.0166969
2021	PHJ31	0.00559022	-0.00956354	-0.00911167
2021	PHJ33	0.0144947	0.00385558	-0.0175487
2021	PHJ40	-0.0266233	-0.00488961	0.0357525
2021	PHJ65	-0.013603	-0.0056799	0.0123544
2021	PHJ70	0.0117701	-0.00304563	-0.0200731
2021	PHJ75	0.0110903	0.00142638	-0.0127316
2021	PHJ89	0.0148973	0.0103955	-0.0125472
2021	PHJ90	-0.00982015	-0.0123803	0.00443587
2021	PHJR5	-0.013789	-0.00233637	0.018064
2021	PHK05	-0.0207318	0.00334854	0.0287944
2021	PHK29	-0.00977165	-0.00435692	0.010576
2021	PHK35	-0.0242239	-0.00813345	0.0285153
2021	PHK42	-0.0149003	-0.00622475	0.0169827
2021	PHK46	0.0105245	0.00580305	-0.00952464
2021	PHK56	-0.00597978	0.00138448	0.0105466
2021	PHK74	0.00864555	0.00110486	-0.0121717
2021	PHK76	0.0120808	0.00148099	-0.0159821
2021	PHK93	-0.0100207	-0.00234118	0.0130549
2021	PHKE6	0.0172927	0.0111894	-0.0153017
2021	PHKM5	-0.00657662	-0.00315122	0.00624001
2021	PHM10	0.00221244	-0.00366068	-0.00426922
2021	PHM57	-0.00720779	-0.00818447	0.00614262
2021	PHM81	-0.00165596	-0.012392	-0.00714216
2021	PHMK0	0.00409664	-0.00225669	-0.00571522
2021	PHN11	-0.00313203	-0.00650637	0.00125956
2021	PHN18	0.00739619	0.00227159	-0.00878671
2021	PHN34	0.00406494	-0.000397008	-0.00644651
2021	PHN41	0.00524948	-0.00229727	-0.00986923
2021	PHN46	0.00488237	-0.00786121	-0.00917675
2021	PHN47	-0.00723494	-0.00254398	0.00859293
2021	PHN66	0.00520273	-0.00178664	-0.00992753
2021	PHN73	0.0180915	0.00719266	-0.0209407
2021	PHN82	0.00645888	0.00513568	-0.00413503
2021	PHP02	-0.00191464	0.00496676	0.00519551
2021	PHP38	0.00982685	0.00205215	-0.0140935
2021	PHP55	0.00260873	0.00149784	-0.000514897
2021	PHP60	0.0231188	0.00157525	-0.0321518
2021	PHP76	0.00178475	0.0011858	-0.00149545
2021	PHP85	0.00748822	-0.00013912	-0.00975614
2021	PHPR5	0.0166184	-8.44e-05	-0.0254541
2021	PHR03	0.00135588	0.00916831	0.00249241
2021	PHR25	-0.0110446	-0.00413917	0.0134585
2021	PHR31	0.0150107	0.00568058	-0.0184131
2021	PHR32	0.00547503	-0.00302267	-0.00916953
2021	PHR36	0.0208695	3.29e-05	-0.0294904
2021	PHR55	0.00904573	-0.00088478	-0.0142654
2021	PHR58	0.0113782	0.0111171	-0.00493664
2021	PHR61	0.00494828	-0.00498154	-0.0125998
2021	PHR62	0.0119992	0.000974765	-0.0165501
2021	PHR63	0.00504705	0.01129	0.00447403
2021	PHRE1	-0.0305046	0.00548817	0.0397606
2021	PHT10	-0.0120128	-0.00710284	0.00889471
2021	PHT11	-0.0145247	-0.0101917	0.01013
2021	PHT22	0.0161345	0.00457018	-0.0199237
2021	PHT47	0.00489246	-0.00305687	-0.0104588
2021	PHT55	0.0113399	-0.0006709	-0.0143572
2021	PHT60	0.00253994	0.00167244	-0.00243711
2021	PHT73	-0.00557668	-0.00455865	0.00139356
2021	PHT77	-0.00919835	0.00670036	0.0232464
2021	PHTD5	-0.00189638	-0.000277461	0.00326202
2021	PHTE4	-0.0301868	0.00276356	0.0445446
2021	PHTM9	0.0121331	0.00474676	-0.0147721
2021	PHV07	-0.00133118	-0.000477203	0.00246019
2021	PHV37	0.00483473	-0.00158399	-0.00492443
2021	PHV53	0.00980273	0.00403057	-0.0108608
2021	PHV57	0.0116316	0.0088544	-0.0103617
2021	PHV63	0.00646282	-0.00368482	-0.0127078
2021	PHV78	0.0166373	0.00615258	-0.0176354
2021	PHVA9	-0.00417415	-0.00231929	0.00438508
2021	PHVJ4	-0.00149856	-0.00833226	-0.00128977
2021	PHW03	0.0130143	-0.000675332	-0.0193077
2021	PHW06	0.00500411	-0.00463835	-0.0120905
2021	PHW17	0.00917042	-0.000100716	-0.0102675
2021	PHW20	0.0139349	0.00156056	-0.0191994
2021	PHW30	-0.0188401	-0.0156842	0.00969554
2021	PHW43	-0.00691184	0.00206452	0.00966515
2021	PHW51	0.00259814	-0.00266409	-0.00566805
2021	PHW52	0.00829167	0.001006	-0.0111829
2021	PHW53	-0.00179056	0.000885803	0.00546162
2021	PHW65	0.0046073	0.0055186	-0.00201251
2021	PHW80	0.00994643	0.000820582	-0.0114
2021	PHW86	-0.0010777	-0.00035962	0.00162701
2021	PHWG5	0.00185254	0.00595951	-8.45e-05
2021	PHWRZ	-0.00137789	0.00309392	0.00426784
2021	PHZ51	-0.000529225	-0.000951367	-0.00105237
2021	Pa392	-0.0137683	-0.00592997	0.0122033
2021	Pa405	0.0179129	0.00751246	-0.0202618
2021	Pa468	-0.00653901	-0.000238214	0.00989345
2021	Pa762	0.0112758	0.00972817	-0.00921441
2021	Pa778	-0.00987531	-0.00154629	0.0127048
2021	Pa880	-0.00689678	-0.00743779	0.00360399
2021	Pa891	0.000901116	0.00225812	0.00210227
2021	Pa91	0.00639326	-0.00394637	-0.00975975
2021	R101	-0.00971577	0.00142113	0.0192233
2021	R113	0.00755881	0.0039846	-0.00730949
2021	R134	0.0221386	-0.000646969	-0.0324597
2021	R177	-0.000643993	-0.00208021	-0.00137818
2021	R181B	0.00185992	-0.00245938	-0.00514786
2021	R197	-0.000210278	0.000908542	0.00151848
2021	R225	0.00863788	0.00182604	-0.00909296
2021	R226	0.00220195	-0.00249466	-0.00635855
2021	R227	-0.00689759	-0.0029512	0.00858202
2021	R229	-0.01018	-0.0064063	0.00837642
2021	R30	0.0123962	0.00184612	-0.0151436
2021	R4	-0.00750775	-0.00484802	0.0052098
2021	R53	-0.00872823	0.00591895	0.0205632
2021	R71	0.0131512	0.00666597	-0.013219
2021	R78	-0.00379373	-0.000416457	0.00559398
2021	RS_710	-0.0164325	-0.00837224	0.0140049
2021	S8324	-0.00916591	-0.00557798	0.00880213
2021	S8326	0.0132931	0.00988355	-0.0119389
2021	SD101	0.0178641	0.00427228	-0.0215479
2021	SD102	-0.00247045	-0.00348401	0.00161366
2021	SD15	0.0126383	0.00638768	-0.011566
2021	SD40	0.0082609	-0.00161424	-0.0109945
2021	SD42	0.00728994	0.0136381	-0.00292314
2021	SD44	0.0121035	0.00508775	-0.0129674
2021	SG_30A	-0.0109488	-0.00785455	0.00636689
2021	S_56	-0.00379975	0.00226389	0.00865185
2021	Seagull_Seventeen	0.00772639	0.00340572	-0.00810357
2021	Sg_1533	0.0171877	0.00558506	-0.0193172
2021	Sg_18	0.00581117	0.000708246	-0.00735843
2021	T141	0.00957688	-0.00322575	-0.0138799
2021	T146	-0.00258468	-3.86e-05	0.00350974
2021	T232	-0.00570111	0.00087587	0.00924733
2021	T234	-0.0173591	-0.00865802	0.0160659
2021	T242	-0.00130252	-0.00777824	-0.00211068
2021	T8	0.00276945	-0.00874199	-0.00592676
2021	T9	-0.0094736	-0.00881508	0.00650832
2021	TZU-CHIAO-HSI-WU_105	0.00655632	0.000401717	-0.00939242
2021	Tr	0.0148967	0.00854688	-0.0142263
2021	Tx303	0.0128439	-0.000867271	-0.0161928
2021	U267Y	0.00552479	-0.00409424	-0.011867
2021	U_123	-0.0513943	-0.0125849	0.0563314
2021	Va102	-0.00688513	-0.00206678	0.00781412
2021	Va14	0.0132537	0.000111806	-0.0196958
2021	Va17	0.00865392	-6.17e-05	-0.0119523
2021	Va22	0.00140367	0.00218394	0.0020208
2021	Va26	-0.00357944	0.000424362	0.00633059
2021	Va35	0.00910959	-0.00043811	-0.0140732
2021	Va38	0.00143747	0.000870451	-0.00140034
2021	Va52	0.00257994	-0.00317658	-0.00532909
2021	Va59	-0.00214199	0.00123391	0.00533149
2021	Va85	0.0146531	0.00379667	-0.0181165
2021	Va99	-0.0040317	0.00294487	0.00847773
2021	VaW6	9.15e-06	-0.00204875	-0.00102118
2021	W117HT	-0.0245613	-0.010611	0.0239308
2021	W153R	-0.019619	0.00270759	0.0328543
2021	W182B	-0.0168105	-0.00485874	0.0197743
2021	W182BN	-0.0124554	-0.00577392	0.013326
2021	W182E	-0.0377669	-0.00829118	0.0450154
2021	W22	-0.0127709	-0.00524427	0.0139399
2021	W23	-0.00688605	-0.00317348	0.00645385
2021	W24	-0.0174976	-0.00914388	0.0155325
2021	W32	-0.00753144	-0.00457212	0.00584914
2021	W37A	-0.00530453	0.00217158	0.0114012
2021	W552	-0.0185955	0.00281273	0.028923
2021	W601S	-0.010115	0.004432	0.018199
2021	W602S	-0.0163932	-0.00500037	0.0182223
2021	W603S	-0.000772184	0.00814497	0.00997689
2021	W604S	0.00452058	-0.000991145	-0.00737185
2021	W605S	0.00921322	0.000924965	-0.00852567
2021	W64A	0.0116124	0.000507904	-0.0164953
2021	W703	-0.0214507	0.00302637	0.0322445
2021	W802G	-0.015926	-0.00626693	0.0179172
2021	W803G	-0.00955922	-0.006915	0.00742368
2021	W809G	-0.00787699	-0.00835403	0.000630697
2021	W810G	0.00567872	0.00703704	-0.0038943
2021	W811G	0.0105114	0.000125614	-0.0163364
2021	W812G	0.0105172	-0.00304713	-0.014491
2021	W813G	-0.0118439	-0.0039542	0.012902
2021	W814G	0.00297301	0.00035907	-0.00341976
2021	W815G	-0.00353434	0.00337164	0.00953857
2021	W816G	0.0151039	0.0140016	-0.00929716
2021	W817G	0.00821485	0.0156331	-0.00136455
2021	W818G	0.0135588	-0.00173584	-0.0214076
2021	W819G	-0.0149948	-0.00761256	0.0158695
2021	W820G	0.0106741	0.000220416	-0.0135972
2021	W821G	-0.00976056	-0.00400494	0.011736
2021	W8304	0.0020636	-0.00829832	-0.00582115
2021	W8555	0.00313501	0.00743582	0.00251798
2021	W9	-0.0104675	-0.00644056	0.00943696
2021	WIL500	0.010855	0.0036349	-0.0120546
2021	WIL900	0.00637661	0.0137041	-0.000679492
2021	WIL901	0.0100594	0.00813442	-0.00813869
2021	WIL903	0.02055	0.00963295	-0.0235158
2021	WR3	0.00771953	0.00390404	-0.00756911
2021	WU-TAN-TZAO	0.00651048	0.00801962	-0.00486573
2021	WXB6	0.00646175	0.000825271	-0.00871267
2021	Wf9	-0.00422552	-0.00155038	0.00479726
2021	YANG	-0.0227583	-0.00298259	0.0333081
2021	YE-CHI-HUNG	-0.00900696	-0.000481204	0.013386
2021	YELLOW_3-4	-0.0460883	-0.00916569	0.0540162
2021	YE_4	0.00768508	0.00782055	-0.00331796
2021	YING-55	0.000881089	0.00503705	0.000969389
2021	YONG28	0.0122618	0.0100482	-0.00727027
2021	YU796NS	-0.00636539	-0.00273675	0.00708403
2021	ZS01250	-0.0186853	-0.00911117	0.0183436
2021	ZS1791	0.00762984	0.000495941	-0.010224
2021	ZS635	0.00185899	0.000487831	-0.00306709
2022	29MIBZ2	0.0264538	0.0111725	-0.0250665
2022	2FACC	-0.0174331	0.000334289	0.023153
2022	2MA22	-0.00474788	-0.00410697	-0.000693574
2022	33-16	-0.00453193	-0.00736371	-0.00218518
2022	38-11	0.00705634	0.00240377	-0.00661401
2022	4226	0.0219494	0.00399026	-0.026238
2022	4722	-0.00285797	0.00253728	0.00806847
2022	6F629	0.0110365	0.000456159	-0.0174498
2022	764	0.0273818	0.00313456	-0.0334106
2022	779	0.0112173	-0.000944468	-0.0162068
2022	78010	-0.00287544	0.00167263	0.00744103
2022	78551S	0.0183192	0.0124819	-0.00360989
2022	792	-0.0313678	-0.0135852	0.0235434
2022	793	-0.0523061	-0.0189312	0.0432721
2022	A188	-0.0216332	-0.0067404	0.0246129
2022	A239	0.0192382	0.0145989	-0.0123704
2022	A441-5	0.00470502	-0.000322764	-0.004819
2022	A554	-0.0417822	-0.0155655	0.0364771
2022	A619	0.0324861	0.0181607	-0.0262221
2022	A632	-0.0304592	-0.0122137	0.0292607
2022	A634	-0.0551833	-0.0182981	0.0487913
2022	A635	-0.140328	-0.0355344	0.145225
2022	A641	-0.0255978	-0.0130047	0.0159522
2022	A654	-0.0591052	-0.0185694	0.0591416
2022	A659	-0.0201816	-0.00209948	0.0305013
2022	A679	-0.00162677	-0.00167721	-0.00311392
2022	A680	-0.00867347	-0.007713	0.00501515
2022	A682	-0.00781253	-0.00757545	0.00201845
2022	AQA3	0.0326451	-0.00235794	-0.0408369
2022	B10	-0.0312194	-0.0123886	0.0273367
2022	B103	0.00298366	0.0100436	0.00618407
2022	B104	-0.089715	-0.0274314	0.0842043
2022	B109	-0.0104365	-0.00679466	0.00728504
2022	B14A	0.0151044	-0.000737011	-0.0190343
2022	B164	0.000233407	0.00140883	0.0014092
2022	B2	-0.0713576	-0.0149622	0.0795599
2022	B37	0.0227898	0.00106699	-0.0216199
2022	B46	-0.0143272	-0.00507928	0.0138098
2022	B52	0.00339094	0.00226522	-0.00286773
2022	B57	0.0490657	0.00115225	-0.0584793
2022	B64	-0.0142957	-0.0122604	0.00254324
2022	B68	-0.0860066	-0.0296553	0.0699505
2022	B73	-0.0401721	-0.0150479	0.0357791
2022	B75	0.010371	0.00810719	-0.0086955
2022	B76	0.00731586	-0.000381055	-0.00898985
2022	B77	-0.0102727	0.00375559	0.0185341
2022	B79	-0.00262309	0.00113468	0.00852967
2022	B84	-0.00278585	-0.000989092	0.0109472
2022	B97	0.00126504	0.0126592	0.00782556
2022	BO9	-0.0625388	-0.0198527	0.0554937
2022	C103	-0.0139676	0.00201557	0.0221918
2022	CH701-30	-0.0110379	0.00186932	0.019492
2022	CH9	0.00159011	-0.0027733	-0.00402627
2022	CI31A	0.0132349	0.0111517	-0.00755421
2022	CI66	0.0132086	-0.00109739	-0.0166639
2022	CI_187-2	0.065483	0.0198477	-0.0698752
2022	CI_21E	-0.0409463	-0.0106106	0.0511026
2022	CI_28A	-0.0498733	-0.0189504	0.0347463
2022	CI_3A	-0.0759293	-0.0133644	0.101249
2022	CI_64	-0.00857463	-0.00064199	0.00882502
2022	CI_91B	0.0283647	0.0172194	-0.0269054
2022	CM105	-0.00611004	0.00021965	0.00929758
2022	CM37	-0.00044363	-0.00119307	-0.000500013
2022	CML10	0.0353293	0.00418881	-0.0429322
2022	CML11	0.0410028	0.0142668	-0.0453284
2022	CML238	-0.0747865	-0.0258106	0.0635833
2022	CML261	4.77e-05	0.00458806	0.00853306
2022	CML281	-0.0110963	-0.00825293	0.00748015
2022	CML321	0.0173061	0.0146449	-0.00722517
2022	CML328	0.0084172	0.0003827	-0.00696952
2022	CML331	0.00753054	0.00825722	0.00335152
2022	CML332	-0.00848187	0.0132778	0.0251892
2022	CML333	0.0384597	0.0171857	-0.0317205
2022	CML38	0.0174167	0.00690685	-0.0147545
2022	CML69	0.0184507	0.00425742	-0.0197267
2022	CML92	0.00837735	0.00433765	-0.00324515
2022	CML_108	0.0218882	0.0108759	-0.019472
2022	CML_154Q	0.0054889	0.000713057	-0.00814573
2022	CML_220	0.0465777	0.0209526	-0.0420608
2022	CML_247	0.0173776	0.0032313	-0.0163201
2022	CML_254	0.0277179	0.00289884	-0.0341046
2022	CML_264	0.0178135	-0.00144812	-0.0277124
2022	CML_277	0.0445317	0.0176681	-0.0444672
2022	CML_287	-0.0128527	-0.00587881	0.0070641
2022	CML_322	-0.026127	-0.00372715	0.0380199
2022	CML_323	0.0338727	0.00682526	-0.0392735
2022	CML_52	0.0256514	0.0147241	-0.0172827
2022	CML_91	0.0468357	0.0208235	-0.0453972
2022	CO125	-0.107736	-0.0270782	0.120416
2022	CO255	0.00642825	-0.000184671	-0.00809525
2022	CQ702RC	0.0139482	-0.0035981	-0.0173462
2022	CR14	0.0132129	8.9e-05	-0.0121564
2022	CR1HT	0.0411976	0.0194404	-0.0365151
2022	CS405	-0.0137412	-0.0159188	0.00620381
2022	D940Y	0.0408992	0.0124083	-0.0415168
2022	DE1	0.0270221	0.00488818	-0.0323841
2022	DE2	0.0316091	0.00415709	-0.0330277
2022	DE811	0.0168594	0.00428423	-0.0157581
2022	DJ7	-0.035589	-0.0126211	0.0361482
2022	DKFAPW	0.0201664	0.0019531	-0.0232791
2022	DKFBHJ	-0.02522	-0.00926609	0.0257085
2022	DKHBA1	0.0254033	8.38e-05	-0.0320811
2022	DKMBNA	-0.0583465	-0.0102062	0.0752073
2022	DKMFD-13D	0.0406871	0.0174209	-0.0374368
2022	E2558W	0.00867836	-0.00309502	-0.0161545
2022	E8501	0.042924	0.015374	-0.0419473
2022	EP1	-0.0110149	-0.00471216	0.0105846
2022	F118	-0.0120883	-0.0073114	0.00515412
2022	F2834T	-0.00276441	-0.00642379	-0.00682794
2022	F42	-0.0242542	-0.00998421	0.0198201
2022	F7	-0.00245636	0.000946539	0.00532661
2022	FBLA	0.0284869	0.0111428	-0.0243156
2022	FR19	-0.0455543	-0.0182655	0.0397324
2022	G80	-0.0121003	-0.00708994	0.00730308
2022	GA209	0.0109005	0.00199744	-0.0129936
2022	H105W	-0.0550531	-0.0176035	0.0541646
2022	H49	-0.00970458	-0.00459693	0.00711749
2022	H84	0.0103157	0.00264073	-0.0132175
2022	H91	-0.0532534	-0.0190425	0.0520523
2022	H95	-0.026973	-0.00836985	0.0273471
2022	H99	0.0045617	0.000703428	-0.00497523
2022	HB8229	-0.00877332	-0.000595851	0.0153298
2022	HP301	-0.00830923	-0.00888077	0.00658653
2022	Hi27Goodman-Buckler	-0.0132633	-0.00392602	0.0137266
2022	Hy	-0.0153632	-0.0022937	0.0232976
2022	I137TN	0.0142527	0.00699852	-0.0110496
2022	I29	-0.019649	0.000169656	0.0292998
2022	IA2132	-0.0396245	-0.0125777	0.0392791
2022	ICI_740	0.0349759	0.017612	-0.0370715
2022	IDS28	0.00303021	-0.00121553	-0.002565
2022	IDS69	-0.00947128	-0.00885745	0.00226597
2022	IDS91	-0.00381773	-0.00464682	-0.00391253
2022	I_205	0.0379144	0.00272828	-0.0469704
2022	Ia5125	0.00141572	0.00463596	0.0029167
2022	Il14H	-0.00556412	-0.00780937	-0.00122964
2022	K4	-0.0194427	-0.000919121	0.0239785
2022	K55	-0.0221605	-0.00632499	0.0216364
2022	K64	0.0178834	0.0168541	-0.0154799
2022	Ki11	0.00303674	0.00972965	-0.011783
2022	Ki14	0.0174851	0.000152351	-0.019829
2022	Ki2021	-0.0243387	-0.0130522	0.0173809
2022	Ky21	0.0333532	0.0140993	-0.0261008
2022	Ky226	-0.0301832	-0.00639409	0.0313469
2022	Ky228	0.0272087	0.0088873	-0.0250319
2022	L317	-0.0113997	0.00127428	0.0205477
2022	L578	0.00714112	0.00385479	-0.00422645
2022	LH1	0.0201126	0.00110772	-0.0256624
2022	LH123HT	-0.00413724	0.0030711	0.014051
2022	LH145	-0.031391	-0.0130348	0.0257769
2022	LH146Ht	-0.036436	-0.0183083	0.0239247
2022	LH150	-0.0240878	-0.0104121	0.0172728
2022	LH183	-0.00179256	-0.000533349	0.00574178
2022	LH208	0.0328351	0.00587636	-0.0344255
2022	LH213	0.0261513	0.0115338	-0.026395
2022	LH38	-0.0109653	0.00500597	0.0224592
2022	LH39	-0.00125641	-0.00347142	-0.00866043
2022	LH51	0.010344	0.0126904	0.00380001
2022	LH54	0.0369367	0.0128546	-0.0365703
2022	LH57	-0.0389492	-0.00709106	0.0517199
2022	LH60	0.0059982	-0.00576406	-0.00954759
2022	LH74	-0.013643	-0.00710614	0.01154
2022	LH82	0.0476365	0.0158222	-0.050887
2022	LH85	0.00400633	-0.003856	-0.0108014
2022	LH93	0.0127465	-5.87e-05	-0.0163307
2022	LP1_NR_Ht	-0.0122672	-0.0109685	0.00769724
2022	LP5	0.00152854	-0.00188255	-0.00468758
2022	L_127	-0.00805309	0.000539236	0.00866437
2022	M162W	-0.0230165	-0.00723679	0.0189341
2022	M37W	-0.0279421	-0.0145071	0.016862
2022	MBST	0.00288803	0.0100622	0.00876795
2022	ML606	-0.00838227	-0.00724649	-0.000981213
2022	MO18W	0.00969703	0.0150316	-0.000842171
2022	MQ305	0.000989144	-0.00752044	0.000666869
2022	MS1334	0.000186358	0.00716851	0.00902227
2022	MS71	0.00292604	0.000799249	-0.00410375
2022	Mo17	0.0207943	0.00525725	-0.0183843
2022	Mo1W	-0.0202028	-0.00931779	0.0184624
2022	Mo24W	-0.0136182	-0.00251069	0.016588
2022	Mo44	-0.033788	-0.00651595	0.0464708
2022	Mo45	0.0085953	0.00262482	-0.00843581
2022	Mo46	0.0104469	-0.00696295	-0.0189803
2022	Mo47	-0.104529	-0.0283104	0.108615
2022	MoG	0.0286115	0.0208683	-0.0275452
2022	Mt42	0.00449914	-0.00353575	-0.0100516
2022	N192	-0.0208874	-0.00888304	0.0124699
2022	N28Ht	-0.00890782	-0.00255324	0.00941486
2022	N6	-0.0337672	-0.012534	0.0288458
2022	N7A	0.0475897	0.0247769	-0.0496203
2022	NC222	0.0335359	0.0137791	-0.0326583
2022	NC230	-0.0202701	-0.00728928	0.0191653
2022	NC232	0.0107365	0.00552422	-0.00895555
2022	NC236	0.0386345	0.0108387	-0.0431689
2022	NC250	0.0314672	0.00402793	-0.0371353
2022	NC258	0.0530594	0.0175481	-0.0519709
2022	NC260	0.0529882	0.0104611	-0.0601263
2022	NC262	-0.00313323	0.00756185	0.0176429
2022	NC264	-0.0160492	-0.00712151	0.0132262
2022	NC290A	0.0308844	0.0189423	-0.0257146
2022	NC294	0.0261719	-0.000153953	-0.0361205
2022	NC296	-0.072786	-0.0212668	0.0748601
2022	NC298	0.00455323	0.00165594	0.000645682
2022	NC300	0.00469092	-0.00409543	-0.0100079
2022	NC302	0.0118899	-0.000222106	-0.0162602
2022	NC306	0.025953	0.00636086	-0.0302087
2022	NC310	-0.0628081	-0.0201673	0.0632023
2022	NC314	-0.0253808	-0.00860491	0.0244703
2022	NC318	-0.00813768	-0.00267853	0.00696259
2022	NC320	0.0356066	0.00373644	-0.0395191
2022	NC326	-0.00371064	-0.00687062	0.00305627
2022	NC328	0.000848415	-0.00522829	-0.000401813
2022	NC33	0.0171564	0.00414159	-0.0183312
2022	NC336	0.0260788	0.0211761	-0.0234032
2022	NC338	-0.0156217	-0.011009	0.00310981
2022	NC340	0.0504177	0.0224469	-0.0432901
2022	NC342	0.0171589	0.0162544	-0.0102204
2022	NC344	0.0232412	0.0169413	-0.0260256
2022	NC346	0.0150713	6.97e-05	-0.0207373
2022	NC348	0.00935624	0.00309206	-0.00896312
2022	NC350	0.00571674	0.00165457	-0.00288886
2022	NC352	0.0300204	0.01818	-0.0263476
2022	NC356	-0.0220455	-0.00337054	0.0247035
2022	NC358	-0.0121624	-0.0076194	0.0153725
2022	NC360	0.012236	0.00208033	-0.0156895
2022	NC362	0.00500849	0.00865302	0.00188017
2022	NC364	-0.0124075	-0.0010781	0.0220865
2022	NC366	0.0421492	0.0219398	-0.0288235
2022	NC368	0.00236263	0.0024999	-0.00731849
2022	ND246	-0.035863	-0.00953184	0.041419
2022	NKH8431	-0.00856184	-0.0029979	0.010611
2022	NQ508	0.0586183	0.0191697	-0.049439
2022	NS501	0.0029754	0.010545	0.00291432
2022	NS701	-0.0134757	-0.0108798	0.0134884
2022	OQ403	0.0108323	0.00298309	-0.00543034
2022	Oh40B	0.0196759	0.00890944	-0.0144726
2022	Oh43	0.0122165	0.0143768	-0.00867207
2022	Oh43E	0.0101133	0.00669903	-0.00471618
2022	Oh7B	0.0255939	0.00686614	-0.0252809
2022	Os420	-0.00685749	-0.00221155	0.00970432
2022	P39	0.00690318	0.00375562	-0.0051571
2022	PHG35	0.0397882	0.0267974	-0.0290767
2022	PHG39	0.0187213	0.000122678	-0.022155
2022	PHG47	0.0316351	0.00407552	-0.0399241
2022	PHG50	0.0225252	0.00532624	-0.0227625
2022	PHG71	-0.0508746	-0.015277	0.0495016
2022	PHG72	0.0206736	0.00298784	-0.0281529
2022	PHG83	0.0477114	0.0107398	-0.0457366
2022	PHG84	0.0536224	0.00782244	-0.0637783
2022	PHG86	-0.0118982	-0.000420799	0.0152108
2022	PHH93	0.0283814	0.00549304	-0.0321518
2022	PHJ40	-0.0261027	-0.00421148	0.0405768
2022	PHK76	0.00292484	0.00441523	0.0041463
2022	PHN11	0.0193609	0.00623144	-0.0227287
2022	PHR36	0.00550872	-0.00161282	-0.0124246
2022	PHT77	0.0451805	0.0261025	-0.0446796
2022	PHV63	-0.00475726	-0.00375604	0.00437835
2022	PHW17	0.024418	0.0086543	-0.0205479
2022	PHW43	0.0210665	0.00508869	-0.0216782
2022	PHW65	0.0820102	0.0320896	-0.0661693
2022	PHWG5	0.0288149	0.0227093	-0.0195163
2022	PHZ51	0.00360527	-0.00603702	-0.015304
2022	Pa762	-0.00571285	0.00112783	0.0111434
2022	Pa875	-0.051783	-0.0172134	0.0503999
2022	Pa880	0.018961	-0.00406397	-0.0221859
2022	Pa91	-0.00220806	-0.00751713	0.000193003
2022	R168	-0.00683227	-0.00408809	0.0108969
2022	R177	0.0109146	-0.00394824	-0.0155034
2022	R229	-0.000431929	-0.00729217	-0.00700465
2022	R4	-0.0274309	-0.0120906	0.0286066
2022	RS_710	-0.0158531	-0.00957439	0.012065
2022	S8324	0.0216822	0.00372882	-0.0239189
2022	S8326	0.030836	0.0180066	-0.0259905
2022	SA24	0.00329372	-0.00134837	0.000689883
2022	SC357	-0.0276874	-0.009196	0.0256586
2022	SC55	0.0428185	0.00984582	-0.0439276
2022	SD40	0.0491316	0.0179165	-0.0492109
2022	SD44	0.0293961	0.00917964	-0.0303949
2022	Seagull_Seventeen	-0.0152228	-0.00619611	0.0169639
2022	Sg_1533	-0.0435946	-0.0148822	0.0472779
2022	Sg_18	0.0119609	0.00961177	-0.00546012
2022	T234	-0.00964485	-0.00148153	0.0123449
2022	T8	0.0242398	0.00498769	-0.0251682
2022	Tx303	0.051099	0.0206964	-0.0524341
2022	Tx601	0.0295644	0.00444113	-0.0355032
2022	Tzi10	-0.0168243	0.0028852	0.0207538
2022	Tzi11	-0.00467422	-0.00173715	0.0060363
2022	Tzi16	-0.0165967	-0.0108971	0.0118129
2022	Tzi18	0.0333379	0.00231087	-0.0457575
2022	Tzi25	-0.0144377	-0.00698991	0.00712573
2022	Va14	0.0311179	0.00473803	-0.036142
2022	Va17	-0.011755	-0.00412776	0.0138653
2022	Va22	0.0275948	0.0085776	-0.0257609
2022	Va26	-0.0642463	-0.0162883	0.0653209
2022	Va35	0.0260219	0.00788345	-0.0270913
2022	Va59	-0.0580998	-0.0258143	0.0423902
2022	Va85	0.00171693	0.00247918	-0.00217127
2022	Va99	0.0107907	0.00815911	-0.00498525
2022	W117HT	0.0249299	0.00538706	-0.0280068
2022	W153R	0.00101158	0.00494479	0.00767445
2022	W182B	0.00495182	5.53e-05	-0.00570883
2022	W22	-0.0689285	-0.0210886	0.0654458
2022	W64A	-0.045095	-0.0167621	0.0460525
2022	WIL500	0.0196082	0.00254547	-0.0259245
2022	Wf9	-0.0463115	-0.0126487	0.0516979
2022	YU796NS	0.00290451	-0.0027375	-0.00496102
2022	ZS365	0.054781	0.0132263	-0.062326
2022	i1677a	-0.00652521	-0.000894073	0.00996346
